# Supplementary material for: (Acetonitrile-κN)chloridobis[2-(pyridin-2-yl)phenyl-κ2 C 1,N]iridium(III)
Source: Acta Crystallogr Sect E Struct Rep Online. 2011 Nov 25;67(Pt 12):m1837–8. doi: 10.1107/S1600536811049373 (PMC3238736; doi:10.1107/S1600536811049373)
Supplement: Supplementary file 1 [file e-67-m1837-sup1.cif]

##############################################################################
#                                                                            #
# This CIF contains the data in a paper accepted for publication in          #
# Acta Crystallographica Section E. It conforms to the requirements of       #
# Notes for Authors for Acta Crystallographica Section E, and has been       #
# peer reviewed under the auspices of the IUCr Commission on Journals.       #
#                                                                            #
# Full details of the Crystallographic Information File format               #
# are given in the paper "The Crystallographic Information File (CIF):       #
# a New Standard Archive File for Crystallography" by S. R. Hall, F. H.      #
# Allen and I. D. Brown [Acta Cryst. (1991), A47, 655-685].                  #
#                                                                            #
# The current version of the core CIF dictionary is obtainable from          #
# ftp://ftp.iucr.org/pub/cif_core.dic.                                       #
#                                                                            #
# Software is freely available for graphical display of the structure(s)     #
# in this CIF. For information consult the CIF software page                 #
# http://www.iucr.org/resources/cif/software.                                #
#                                                                            #
# This file may be used for bona fide research purposes within the           #
# scientific community so long as proper attribution is given to the journal # 
# article from which it was obtained.                                        #
#                                                                            #
##############################################################################
data_global
_audit_creation_method     SHELXL-97
_journal_date_recd_electronic     2011-11-17
_journal_date_accepted     2011-11-18
_journal_name_full     'Acta Crystallographica, Section E'
_journal_year     2011
_journal_volume     67
_journal_issue     12
_journal_page_first     m1837
_journal_page_last     m1838
_journal_paper_category     QM
_journal_coeditor_code     TK5023
_publ_contact_author_name     'Jan W. Bats'
_publ_contact_author_address
;
 Institut f\"ur Organische Chemie
 Universit\"at Frankfurt
 Max-von-Laue-Strasse 7
 D-60438 Frankfurt am Main
 Germany
;
_publ_contact_author_email     bats@chemie.uni-frankfurt.de
_publ_contact_author_fax     '+49 69 79829515'
_publ_contact_author_phone     '+49 69 79829124'
_publ_section_title
;\
(Acetonitrile-\k<i>N</i>)chloridobis[2-(pyridin-2-yl)phenyl-\k^2^<i>C</i>^1^,\
<i>N</i>]iridium(III)
;
loop_
    _publ_author_name
    _publ_author_address
    'Blasberg, Florian'
;
 Institut f\"ur Anorganische Chemie der Universit\"at Frankfurt
 Max-von-Laue-Strasse 7
 D-60438 Frankfurt am Main
 Germany
;
    'Bats, Jan W.'
;
 Institut f\"ur Organische Chemie
 Universit\"at Frankfurt
 Max-von-Laue-Strasse 7
 D-60438 Frankfurt am Main
 Germany
;
    'Wagner, Matthias'
;
 Institut f\"ur Anorganische Chemie der Universit\"at Frankfurt
 Max-von-Laue-Strasse 7
 D-60438 Frankfurt am Main
 Germany
;
    'Lerner, Hans-Wolfram'
;
 Institut f\"ur Anorganische Chemie der Universit\"at Frankfurt
 Max-von-Laue-Strasse 7
 D-60438 Frankfurt am Main
 Germany
;
data_I
_audit_creation_method     SHELXL-97
_chemical_name_systematic
;
(Acetonitrile-\k<i>N</i>)chloridobis[2-(pyridin-2-yl)phenyl-
\k^2^<i>C</i>^1^,<i>N</i>]iridium(III)
;
_chemical_name_common     ?
_chemical_formula_moiety     'C24 H19 Cl Ir N3'
_chemical_formula_sum     'C24 H19 Cl Ir N3'
_chemical_formula_iupac     '[Ir (C11 H8 N)2 Cl (C2 H3 N)]'
_chemical_formula_weight     577.07
_chemical_melting_point     ?
_symmetry_cell_setting     orthorhombic
_symmetry_space_group_name_H-M     'P b c a'
_symmetry_space_group_name_Hall     '-P 2ac 2ab'
loop_
    _symmetry_equiv_pos_as_xyz
    'x, y, z'
    '-x+1/2, -y, z+1/2'
    '-x, y+1/2, -z+1/2'
    'x+1/2, -y+1/2, -z'
    '-x, -y, -z'
    'x-1/2, y, -z-1/2'
    'x, -y-1/2, z-1/2'
    '-x-1/2, y-1/2, z'
_cell_length_a     16.5255(8)
_cell_length_b     14.6588(7)
_cell_length_c     17.0536(8)
_cell_angle_alpha     90.00
_cell_angle_beta     90.00
_cell_angle_gamma     90.00
_cell_volume     4131.1(3)
_cell_formula_units_Z     8
_cell_measurement_reflns_used     8192
_cell_measurement_theta_min     3
_cell_measurement_theta_max     26
_cell_measurement_temperature     171(2)
_exptl_crystal_description     block
_exptl_crystal_colour     yellow-brown
_exptl_crystal_size_max     0.38
_exptl_crystal_size_mid     0.34
_exptl_crystal_size_min     0.20
_exptl_crystal_density_diffrn     1.856
_exptl_crystal_density_meas     ?
_exptl_crystal_density_method     'not measured'
_exptl_crystal_F_000     2224
_exptl_absorpt_coefficient_mu     6.608
_exptl_absorpt_correction_type     multi-scan
_exptl_absorpt_process_details     '(SADABS; Sheldrick, 2000)'
_exptl_absorpt_correction_T_min     0.176
_exptl_absorpt_correction_T_max     0.267
_exptl_special_details
;
;
_diffrn_ambient_temperature     171(2)
_diffrn_radiation_type     MoK\a
_diffrn_radiation_wavelength     0.71073
_diffrn_radiation_source     'normal-focus sealed tube'
_diffrn_radiation_monochromator     graphite
_diffrn_measurement_device_type     'Siemens SMART 1K CCD'
_diffrn_measurement_method     \w
_diffrn_detector_area_resol_mean     ?
_diffrn_reflns_number     44325
_diffrn_reflns_av_R_equivalents     0.0431
_diffrn_reflns_av_sigmaI/netI     0.0279
_diffrn_reflns_theta_min     2.21
_diffrn_reflns_theta_max     27.99
_diffrn_reflns_theta_full     27.40
_diffrn_measured_fraction_theta_max     0.957
_diffrn_measured_fraction_theta_full     0.990
_diffrn_reflns_limit_h_min     -21
_diffrn_reflns_limit_h_max     21
_diffrn_reflns_limit_k_min     -18
_diffrn_reflns_limit_k_max     19
_diffrn_reflns_limit_l_min     -21
_diffrn_reflns_limit_l_max     21
_diffrn_standards_number     754
_diffrn_standards_interval_count     ?
_diffrn_standards_interval_time     1600
_diffrn_standards_decay_%     0.0
_refine_special_details
;
Refinement of <i>F</i>^2^ against ALL reflections. The weighted <i>R</i>-factor
<i>wR</i> and goodness of fit <i>S</i> are based on <i>F</i>^2^, conventional
<i>R</i>-factors <i>R</i> are based on <i>F</i>, with <i>F</i> set to zero for
negative <i>F</i>^2^. The threshold expression of <i>F</i>^2^ >
\s(<i>F</i>^2^) is used only for calculating <i>R</i>-factors(gt) <i>etc</i>.
and is not relevant to the choice of reflections for refinement.
<i>R</i>-factors based on <i>F</i>^2^ are statistically about twice as large
as those based on <i>F</i>, and <i>R</i>- factors based on ALL data will be
even larger.
;
_reflns_number_total     4772
_reflns_number_gt     3899
_reflns_threshold_expression     I>2\s(I)
_refine_ls_structure_factor_coef     Fsqd
_refine_ls_matrix_type     full
_refine_ls_R_factor_all     0.0424
_refine_ls_R_factor_gt     0.0259
_refine_ls_wR_factor_gt     0.0374
_refine_ls_wR_factor_ref     0.0399
_refine_ls_goodness_of_fit_ref     1.072
_refine_ls_restrained_S_all     1.072
_refine_ls_number_reflns     4772
_refine_ls_number_parameters     263
_refine_ls_number_restraints     0
_refine_ls_hydrogen_treatment     constr
_refine_ls_weighting_scheme     calc
_refine_ls_weighting_details
                'calc w=1/[\s^2^(Fo^2^)+(0.01P)^2^+6P] where P=(Fo^2^+2Fc^2^)/3'
_atom_sites_solution_hydrogens     geom
_atom_sites_solution_primary     direct
_atom_sites_solution_secondary     difmap
_refine_ls_shift/su_max     0.002
_refine_ls_shift/su_mean     0.000
_refine_diff_density_max     0.700
_refine_diff_density_min     -0.670
_refine_ls_extinction_method     none
_refine_ls_extinction_coef     ?
loop_
    _atom_type_symbol
    _atom_type_description
    _atom_type_scat_dispersion_real
    _atom_type_scat_dispersion_imag
    _atom_type_scat_source
    'C' 'C' 0.0033 0.0016
                         'International Tables Vol C Tables 4.2.6.8 and 6.1.1.4'
    'H' 'H' 0.0000 0.0000
                         'International Tables Vol C Tables 4.2.6.8 and 6.1.1.4'
    'N' 'N' 0.0061 0.0033
                         'International Tables Vol C Tables 4.2.6.8 and 6.1.1.4'
    'Cl' 'Cl' 0.1484 0.1585
                         'International Tables Vol C Tables 4.2.6.8 and 6.1.1.4'
    'Ir' 'Ir' -1.4442 7.9887
                         'International Tables Vol C Tables 4.2.6.8 and 6.1.1.4'
_computing_data_collection     'SMART (Siemens, 1995)'
_computing_cell_refinement     'SAINT (Siemens, 1995)'
_computing_data_reduction     'SAINT (Siemens, 1995)'
_computing_structure_solution     'SHELXS97 (Sheldrick, 2008)'
_computing_structure_refinement     'SHELXL97 (Sheldrick, 2008)'
_computing_molecular_graphics     'SHELXTL (Sheldrick, 2008)'
_computing_publication_material     'SHELXL97 (Sheldrick, 2008)'
loop_
    _atom_site_type_symbol
    _atom_site_label
    _atom_site_fract_x
    _atom_site_fract_y
    _atom_site_fract_z
    _atom_site_U_iso_or_equiv
    _atom_site_adp_type
    _atom_site_calc_flag
    _atom_site_refinement_flags
    _atom_site_occupancy
    _atom_site_symmetry_multiplicity
    _atom_site_disorder_assembly
    _atom_site_disorder_group
    Ir Ir1 0.120571(6) 0.443245(7) 0.139275(6) 0.01422(4) Uani d . 1 1 . .
    Cl Cl1 0.10742(5) 0.35418(5) 0.01602(4) 0.02214(17) Uani d . 1 1 . .
    N N1 0.15302(14) 0.55553(17) 0.07570(14) 0.0168(5) Uani d . 1 1 . .
    N N2 0.09788(15) 0.33598(17) 0.21296(14) 0.0173(6) Uani d . 1 1 . .
    N N3 -0.00690(15) 0.46420(16) 0.13721(15) 0.0180(5) Uani d . 1 1 . .
    C C1 0.10024(19) 0.6140(2) 0.04170(19) 0.0208(7) Uani d . 1 1 . .
    H H1A 0.0442 0.5995 0.0419 0.025 Uiso calc R 1 1 . .
    C C2 0.1253(2) 0.6939(2) 0.00676(19) 0.0271(7) Uani d . 1 1 . .
    H H2A 0.0872 0.7336 -0.0172 0.032 Uiso calc R 1 1 . .
    C C3 0.2071(2) 0.7156(2) 0.0070(2) 0.0269(8) Uani d . 1 1 . .
    H H3A 0.2255 0.7715 -0.0148 0.032 Uiso calc R 1 1 . .
    C C4 0.2612(2) 0.6548(2) 0.03935(19) 0.0227(7) Uani d . 1 1 . .
    H H4A 0.3174 0.6682 0.0389 0.027 Uiso calc R 1 1 . .
    C C5 0.23377(18) 0.5736(2) 0.07272(18) 0.0188(7) Uani d . 1 1 . .
    C C6 0.28432(19) 0.5020(2) 0.10731(18) 0.0183(7) Uani d . 1 1 . .
    C C7 0.3682(2) 0.5025(2) 0.10645(19) 0.0262(8) Uani d . 1 1 . .
    H H7A 0.3960 0.5525 0.0835 0.031 Uiso calc R 1 1 . .
    C C8 0.4118(2) 0.4314(2) 0.1385(2) 0.0314(8) Uani d . 1 1 . .
    H H8A 0.4693 0.4323 0.1378 0.038 Uiso calc R 1 1 . .
    C C9 0.3706(2) 0.3584(2) 0.1717(2) 0.0287(8) Uani d . 1 1 . .
    H H9A 0.4001 0.3090 0.1937 0.034 Uiso calc R 1 1 . .
    C C10 0.2866(2) 0.3570(2) 0.17310(19) 0.0224(7) Uani d . 1 1 . .
    H H10A 0.2595 0.3067 0.1964 0.027 Uiso calc R 1 1 . .
    C C11 0.24108(18) 0.4280(2) 0.14108(18) 0.0184(6) Uani d . 1 1 . .
    C C12 0.07559(19) 0.2516(2) 0.1899(2) 0.0234(7) Uani d . 1 1 . .
    H H12A 0.0702 0.2393 0.1354 0.028 Uiso calc R 1 1 . .
    C C13 0.0605(2) 0.1831(2) 0.2425(2) 0.0286(8) Uani d . 1 1 . .
    H H13A 0.0438 0.1246 0.2249 0.034 Uiso calc R 1 1 . .
    C C14 0.0697(2) 0.2002(2) 0.3214(2) 0.0294(8) Uani d . 1 1 . .
    H H14A 0.0605 0.1531 0.3586 0.035 Uiso calc R 1 1 . .
    C C15 0.0923(2) 0.2858(2) 0.34593(19) 0.0256(8) Uani d . 1 1 . .
    H H15A 0.0991 0.2979 0.4003 0.031 Uiso calc R 1 1 . .
    C C16 0.10527(18) 0.3545(2) 0.29141(18) 0.0183(7) Uani d . 1 1 . .
    C C17 0.12382(17) 0.4502(2) 0.30864(17) 0.0180(6) Uani d . 1 1 . .
    C C18 0.1296(2) 0.4849(2) 0.38490(18) 0.0234(7) Uani d . 1 1 . .
    H H18A 0.1232 0.4452 0.4285 0.028 Uiso calc R 1 1 . .
    C C19 0.1446(2) 0.5767(2) 0.3970(2) 0.0294(8) Uani d . 1 1 . .
    H H19A 0.1488 0.6004 0.4487 0.035 Uiso calc R 1 1 . .
    C C20 0.1534(2) 0.6340(2) 0.3325(2) 0.0298(8) Uani d . 1 1 . .
    H H20A 0.1635 0.6972 0.3403 0.036 Uiso calc R 1 1 . .
    C C21 0.1477(2) 0.5998(2) 0.2570(2) 0.0246(8) Uani d . 1 1 . .
    H H21A 0.1545 0.6400 0.2139 0.030 Uiso calc R 1 1 . .
    C C22 0.13213(18) 0.5074(2) 0.24265(17) 0.0171(6) Uani d . 1 1 . .
    C C23 -0.07549(19) 0.4705(2) 0.1405(2) 0.0216(7) Uani d . 1 1 . .
    C C24 -0.1632(2) 0.4813(3) 0.1439(2) 0.0344(9) Uani d . 1 1 . .
    H H24A -0.1805 0.5251 0.1038 0.052 Uiso calc R 1 1 . .
    H H24B -0.1787 0.5039 0.1959 0.052 Uiso calc R 1 1 . .
    H H24C -0.1892 0.4223 0.1343 0.052 Uiso calc R 1 1 . .
loop_
    _atom_site_aniso_label
    _atom_site_aniso_U_11
    _atom_site_aniso_U_22
    _atom_site_aniso_U_33
    _atom_site_aniso_U_12
    _atom_site_aniso_U_13
    _atom_site_aniso_U_23
    Ir1 0.01496(6) 0.01404(6) 0.01367(6) 0.00062(5) -0.00041(5) 0.00067(5)
    Cl1 0.0257(4) 0.0242(4) 0.0165(4) 0.0035(3) -0.0032(3) -0.0025(3)
    N1 0.0193(12) 0.0163(12) 0.0148(12) 0.0023(11) 0.0007(10) 0.0020(12)
    N2 0.0202(14) 0.0168(13) 0.0149(13) 0.0008(10) 0.0016(10) 0.0009(11)
    N3 0.0201(14) 0.0152(13) 0.0186(13) -0.0005(10) -0.0010(12) 0.0001(11)
    C1 0.0192(17) 0.0222(17) 0.0211(17) 0.0020(13) -0.0020(13) -0.0001(14)
    C2 0.0330(19) 0.0214(17) 0.0267(18) 0.0051(16) -0.0036(16) 0.0070(14)
    C3 0.036(2) 0.0189(17) 0.0263(19) -0.0037(15) 0.0020(16) 0.0081(15)
    C4 0.0227(17) 0.0223(17) 0.0232(18) -0.0061(14) 0.0014(14) 0.0016(14)
    C5 0.0189(16) 0.0225(18) 0.0149(15) -0.0008(12) -0.0010(12) -0.0017(13)
    C6 0.0201(16) 0.0193(16) 0.0156(16) -0.0011(13) -0.0019(13) -0.0003(13)
    C7 0.0222(18) 0.0309(19) 0.0255(17) -0.0054(15) 0.0003(14) 0.0014(15)
    C8 0.0149(15) 0.042(2) 0.037(2) 0.0031(15) -0.0031(16) 0.001(2)
    C9 0.0236(19) 0.0290(19) 0.0335(19) 0.0084(15) -0.0064(16) 0.0032(15)
    C10 0.0241(17) 0.0168(17) 0.0263(18) 0.0010(13) -0.0024(14) 0.0018(14)
    C11 0.0184(15) 0.0202(16) 0.0167(14) 0.0022(12) -0.0021(14) -0.0059(15)
    C12 0.0259(18) 0.0228(18) 0.0216(19) -0.0010(14) -0.0003(14) -0.0030(15)
    C13 0.042(2) 0.0162(18) 0.028(2) -0.0037(15) 0.0050(16) -0.0002(15)
    C14 0.043(2) 0.0213(19) 0.0240(19) -0.0031(16) 0.0048(16) 0.0089(15)
    C15 0.0321(18) 0.0248(18) 0.0200(19) -0.0001(14) 0.0007(14) 0.0026(14)
    C16 0.0177(16) 0.0183(16) 0.0188(16) 0.0039(12) -0.0001(13) 0.0013(13)
    C17 0.0158(14) 0.0215(15) 0.0167(14) 0.0014(14) -0.0013(12) -0.0006(13)
    C18 0.0253(18) 0.0269(17) 0.0181(16) 0.0000(15) -0.0009(14) -0.0004(13)
    C19 0.034(2) 0.033(2) 0.0207(18) -0.0021(15) -0.0022(15) -0.0096(15)
    C20 0.040(2) 0.0200(18) 0.030(2) -0.0014(15) -0.0027(16) -0.0084(15)
    C21 0.0303(19) 0.0207(18) 0.0229(18) -0.0002(14) -0.0012(15) -0.0001(14)
    C22 0.0137(15) 0.0199(15) 0.0176(15) 0.0028(13) -0.0011(12) -0.0005(13)
    C23 0.0243(18) 0.0211(16) 0.0193(16) 0.0008(12) -0.0011(15) -0.0014(15)
    C24 0.0205(18) 0.042(2) 0.041(2) 0.0020(15) 0.0023(17) 0.003(2)
_geom_special_details
;
All e.s.d.'s (except the e.s.d. in the dihedral angle between two l.s. planes)
are estimated using the full covariance matrix. The cell e.s.d.'s are taken
into account individually in the estimation of e.s.d.'s in distances, angles
and torsion angles; correlations between e.s.d.'s in cell parameters are only
used when they are defined by crystal symmetry. An approximate (isotropic)
treatment of cell e.s.d.'s is used for estimating e.s.d.'s involving l.s.
planes.
;
loop_
    _geom_bond_atom_site_label_1
    _geom_bond_atom_site_label_2
    _geom_bond_site_symmetry_2
    _geom_bond_distance
    _geom_bond_publ_flag
    Ir1 C11 . 2.004(3) yes
    Ir1 C22 . 2.007(3) yes
    Ir1 N1 . 2.043(2) yes
    Ir1 N2 . 2.047(2) yes
    Ir1 N3 . 2.129(3) yes
    Ir1 Cl1 . 2.4839(7) yes
    N1 C1 . 1.353(4) ?
    N1 C5 . 1.361(4) ?
    N2 C12 . 1.349(4) ?
    N2 C16 . 1.371(4) ?
    N3 C23 . 1.139(4) ?
    C1 C2 . 1.378(4) ?
    C1 H1A . 0.9500 ?
    C2 C3 . 1.389(5) ?
    C2 H2A . 0.9500 ?
    C3 C4 . 1.378(5) ?
    C3 H3A . 0.9500 ?
    C4 C5 . 1.394(4) ?
    C4 H4A . 0.9500 ?
    C5 C6 . 1.465(4) ?
    C6 C7 . 1.386(4) ?
    C6 C11 . 1.422(4) ?
    C7 C8 . 1.380(5) ?
    C7 H7A . 0.9500 ?
    C8 C9 . 1.389(5) ?
    C8 H8A . 0.9500 ?
    C9 C10 . 1.389(5) ?
    C9 H9A . 0.9500 ?
    C10 C11 . 1.394(4) ?
    C10 H10A . 0.9500 ?
    C12 C13 . 1.370(5) ?
    C12 H12A . 0.9500 ?
    C13 C14 . 1.376(5) ?
    C13 H13A . 0.9500 ?
    C14 C15 . 1.374(5) ?
    C14 H14A . 0.9500 ?
    C15 C16 . 1.388(4) ?
    C15 H15A . 0.9500 ?
    C16 C17 . 1.466(4) ?
    C17 C18 . 1.399(4) ?
    C17 C22 . 1.410(4) ?
    C18 C19 . 1.385(5) ?
    C18 H18A . 0.9500 ?
    C19 C20 . 1.392(5) ?
    C19 H19A . 0.9500 ?
    C20 C21 . 1.384(5) ?
    C20 H20A . 0.9500 ?
    C21 C22 . 1.400(4) ?
    C21 H21A . 0.9500 ?
    C23 C24 . 1.459(4) ?
    C24 H24A . 0.9800 ?
    C24 H24B . 0.9800 ?
    C24 H24C . 0.9800 ?
loop_
    _geom_angle_atom_site_label_1
    _geom_angle_atom_site_label_2
    _geom_angle_atom_site_label_3
    _geom_angle_site_symmetry_1
    _geom_angle_site_symmetry_3
    _geom_angle
    _geom_angle_publ_flag
    C11 Ir1 C22 . . 86.81(12) ?
    C11 Ir1 N1 . . 80.64(11) ?
    C22 Ir1 N1 . . 93.65(11) ?
    C11 Ir1 N2 . . 94.97(11) ?
    C22 Ir1 N2 . . 80.69(11) ?
    N1 Ir1 N2 . . 173.07(10) ?
    C11 Ir1 N3 . . 178.13(11) ?
    C22 Ir1 N3 . . 92.36(11) ?
    N1 Ir1 N3 . . 97.75(9) ?
    N2 Ir1 N3 . . 86.54(9) ?
    C11 Ir1 Cl1 . . 92.36(9) ?
    C22 Ir1 Cl1 . . 176.22(9) ?
    N1 Ir1 Cl1 . . 89.85(7) ?
    N2 Ir1 Cl1 . . 95.72(7) ?
    N3 Ir1 Cl1 . . 88.58(7) ?
    C1 N1 C5 . . 119.5(3) ?
    C1 N1 Ir1 . . 124.6(2) ?
    C5 N1 Ir1 . . 115.7(2) ?
    C12 N2 C16 . . 119.4(3) ?
    C12 N2 Ir1 . . 125.1(2) ?
    C16 N2 Ir1 . . 115.5(2) ?
    C23 N3 Ir1 . . 174.8(3) ?
    N1 C1 C2 . . 122.0(3) ?
    N1 C1 H1A . . 119.0 ?
    C2 C1 H1A . . 119.0 ?
    C1 C2 C3 . . 119.1(3) ?
    C1 C2 H2A . . 120.4 ?
    C3 C2 H2A . . 120.4 ?
    C4 C3 C2 . . 118.9(3) ?
    C4 C3 H3A . . 120.5 ?
    C2 C3 H3A . . 120.5 ?
    C3 C4 C5 . . 120.3(3) ?
    C3 C4 H4A . . 119.8 ?
    C5 C4 H4A . . 119.8 ?
    N1 C5 C4 . . 120.0(3) ?
    N1 C5 C6 . . 113.8(3) ?
    C4 C5 C6 . . 126.2(3) ?
    C7 C6 C11 . . 120.7(3) ?
    C7 C6 C5 . . 124.2(3) ?
    C11 C6 C5 . . 115.1(3) ?
    C8 C7 C6 . . 121.0(3) ?
    C8 C7 H7A . . 119.5 ?
    C6 C7 H7A . . 119.5 ?
    C7 C8 C9 . . 119.1(3) ?
    C7 C8 H8A . . 120.4 ?
    C9 C8 H8A . . 120.4 ?
    C8 C9 C10 . . 120.5(3) ?
    C8 C9 H9A . . 119.7 ?
    C10 C9 H9A . . 119.7 ?
    C9 C10 C11 . . 121.5(3) ?
    C9 C10 H10A . . 119.3 ?
    C11 C10 H10A . . 119.3 ?
    C10 C11 C6 . . 117.2(3) ?
    C10 C11 Ir1 . . 128.7(2) ?
    C6 C11 Ir1 . . 114.1(2) ?
    N2 C12 C13 . . 122.0(3) ?
    N2 C12 H12A . . 119.0 ?
    C13 C12 H12A . . 119.0 ?
    C12 C13 C14 . . 119.1(3) ?
    C12 C13 H13A . . 120.4 ?
    C14 C13 H13A . . 120.4 ?
    C15 C14 C13 . . 119.6(3) ?
    C15 C14 H14A . . 120.2 ?
    C13 C14 H14A . . 120.2 ?
    C14 C15 C16 . . 120.0(3) ?
    C14 C15 H15A . . 120.0 ?
    C16 C15 H15A . . 120.0 ?
    N2 C16 C15 . . 119.8(3) ?
    N2 C16 C17 . . 113.8(3) ?
    C15 C16 C17 . . 126.4(3) ?
    C18 C17 C22 . . 121.3(3) ?
    C18 C17 C16 . . 123.2(3) ?
    C22 C17 C16 . . 115.4(3) ?
    C19 C18 C17 . . 120.3(3) ?
    C19 C18 H18A . . 119.9 ?
    C17 C18 H18A . . 119.9 ?
    C18 C19 C20 . . 119.2(3) ?
    C18 C19 H19A . . 120.4 ?
    C20 C19 H19A . . 120.4 ?
    C21 C20 C19 . . 120.6(3) ?
    C21 C20 H20A . . 119.7 ?
    C19 C20 H20A . . 119.7 ?
    C20 C21 C22 . . 121.7(3) ?
    C20 C21 H21A . . 119.1 ?
    C22 C21 H21A . . 119.1 ?
    C21 C22 C17 . . 116.9(3) ?
    C21 C22 Ir1 . . 128.7(2) ?
    C17 C22 Ir1 . . 114.4(2) ?
    N3 C23 C24 . . 178.3(4) ?
    C23 C24 H24A . . 109.5 ?
    C23 C24 H24B . . 109.5 ?
    H24A C24 H24B . . 109.5 ?
    C23 C24 H24C . . 109.5 ?
    H24A C24 H24C . . 109.5 ?
    H24B C24 H24C . . 109.5 ?
loop_
    _geom_torsion_atom_site_label_1
    _geom_torsion_atom_site_label_2
    _geom_torsion_atom_site_label_3
    _geom_torsion_atom_site_label_4
    _geom_torsion_site_symmetry_1
    _geom_torsion_site_symmetry_2
    _geom_torsion_site_symmetry_3
    _geom_torsion_site_symmetry_4
    _geom_torsion
    _geom_torsion_publ_flag
    C11 Ir1 N1 C1 . . . . 176.5(3) ?
    C22 Ir1 N1 C1 . . . . -97.3(3) ?
    N3 Ir1 N1 C1 . . . . -4.4(3) ?
    Cl1 Ir1 N1 C1 . . . . 84.1(2) ?
    C11 Ir1 N1 C5 . . . . -7.7(2) ?
    C22 Ir1 N1 C5 . . . . 78.5(2) ?
    N3 Ir1 N1 C5 . . . . 171.4(2) ?
    Cl1 Ir1 N1 C5 . . . . -100.1(2) ?
    C11 Ir1 N2 C12 . . . . -98.7(3) ?
    C22 Ir1 N2 C12 . . . . 175.4(3) ?
    N3 Ir1 N2 C12 . . . . 82.4(2) ?
    Cl1 Ir1 N2 C12 . . . . -5.8(2) ?
    C11 Ir1 N2 C16 . . . . 82.4(2) ?
    C22 Ir1 N2 C16 . . . . -3.5(2) ?
    N3 Ir1 N2 C16 . . . . -96.5(2) ?
    Cl1 Ir1 N2 C16 . . . . 175.28(19) ?
    C5 N1 C1 C2 . . . . -2.8(5) ?
    Ir1 N1 C1 C2 . . . . 172.8(2) ?
    N1 C1 C2 C3 . . . . -0.6(5) ?
    C1 C2 C3 C4 . . . . 2.6(5) ?
    C2 C3 C4 C5 . . . . -1.3(5) ?
    C1 N1 C5 C4 . . . . 4.2(4) ?
    Ir1 N1 C5 C4 . . . . -171.9(2) ?
    C1 N1 C5 C6 . . . . -176.3(3) ?
    Ir1 N1 C5 C6 . . . . 7.7(3) ?
    C3 C4 C5 N1 . . . . -2.1(5) ?
    C3 C4 C5 C6 . . . . 178.4(3) ?
    N1 C5 C6 C7 . . . . 175.6(3) ?
    C4 C5 C6 C7 . . . . -4.9(5) ?
    N1 C5 C6 C11 . . . . -2.6(4) ?
    C4 C5 C6 C11 . . . . 176.9(3) ?
    C11 C6 C7 C8 . . . . -0.2(5) ?
    C5 C6 C7 C8 . . . . -178.3(3) ?
    C6 C7 C8 C9 . . . . 0.2(5) ?
    C7 C8 C9 C10 . . . . -0.3(5) ?
    C8 C9 C10 C11 . . . . 0.4(5) ?
    C9 C10 C11 C6 . . . . -0.3(5) ?
    C9 C10 C11 Ir1 . . . . -177.7(3) ?
    C7 C6 C11 C10 . . . . 0.2(5) ?
    C5 C6 C11 C10 . . . . 178.5(3) ?
    C7 C6 C11 Ir1 . . . . 178.0(2) ?
    C5 C6 C11 Ir1 . . . . -3.7(4) ?
    C22 Ir1 C11 C10 . . . . 89.2(3) ?
    N1 Ir1 C11 C10 . . . . -176.6(3) ?
    N2 Ir1 C11 C10 . . . . 8.8(3) ?
    Cl1 Ir1 C11 C10 . . . . -87.1(3) ?
    C22 Ir1 C11 C6 . . . . -88.3(2) ?
    N1 Ir1 C11 C6 . . . . 5.9(2) ?
    N2 Ir1 C11 C6 . . . . -168.6(2) ?
    Cl1 Ir1 C11 C6 . . . . 95.4(2) ?
    C16 N2 C12 C13 . . . . -0.4(5) ?
    Ir1 N2 C12 C13 . . . . -179.3(2) ?
    N2 C12 C13 C14 . . . . -1.2(5) ?
    C12 C13 C14 C15 . . . . 1.2(5) ?
    C13 C14 C15 C16 . . . . 0.4(5) ?
    C12 N2 C16 C15 . . . . 2.0(4) ?
    Ir1 N2 C16 C15 . . . . -179.0(2) ?
    C12 N2 C16 C17 . . . . -175.6(3) ?
    Ir1 N2 C16 C17 . . . . 3.3(3) ?
    C14 C15 C16 N2 . . . . -2.0(5) ?
    C14 C15 C16 C17 . . . . 175.3(3) ?
    N2 C16 C17 C18 . . . . 176.5(3) ?
    C15 C16 C17 C18 . . . . -1.0(5) ?
    N2 C16 C17 C22 . . . . -0.8(4) ?
    C15 C16 C17 C22 . . . . -178.3(3) ?
    C22 C17 C18 C19 . . . . -0.7(5) ?
    C16 C17 C18 C19 . . . . -177.8(3) ?
    C17 C18 C19 C20 . . . . 0.3(5) ?
    C18 C19 C20 C21 . . . . -0.3(5) ?
    C19 C20 C21 C22 . . . . 0.7(5) ?
    C20 C21 C22 C17 . . . . -1.0(5) ?
    C20 C21 C22 Ir1 . . . . 179.5(3) ?
    C18 C17 C22 C21 . . . . 1.0(5) ?
    C16 C17 C22 C21 . . . . 178.3(3) ?
    C18 C17 C22 Ir1 . . . . -179.5(2) ?
    C16 C17 C22 Ir1 . . . . -2.1(3) ?
    C11 Ir1 C22 C21 . . . . 86.9(3) ?
    N1 Ir1 C22 C21 . . . . 6.5(3) ?
    N2 Ir1 C22 C21 . . . . -177.5(3) ?
    N3 Ir1 C22 C21 . . . . -91.4(3) ?
    C11 Ir1 C22 C17 . . . . -92.6(2) ?
    N1 Ir1 C22 C17 . . . . -173.0(2) ?
    N2 Ir1 C22 C17 . . . . 3.0(2) ?
    N3 Ir1 C22 C17 . . . . 89.1(2) ?
loop_
    _geom_hbond_atom_site_label_D
    _geom_hbond_atom_site_label_H
    _geom_hbond_atom_site_label_A
    _geom_hbond_site_symmetry_D
    _geom_hbond_site_symmetry_H
    _geom_hbond_site_symmetry_A
    _geom_hbond_distance_DH
    _geom_hbond_distance_HA
    _geom_hbond_distance_DA
    _geom_hbond_angle_DHA
    _geom_hbond_publ_flag
    C1 H1A Cl1 . . 5_565 0.95 2.78 3.600(3) 145 yes
    C14 H14A Cl1 . . 7_566 0.95 2.80 3.470(3) 129 yes
    C14 H14A C23 . . 3_545 0.95 2.69 3.431(4) 135 yes
    C8 H8A C16 . . 6_656 0.95 2.79 3.595(4) 143 yes
    C8 H8A C17 . . 6_656 0.95 2.72 3.628(4) 159 yes
    C8 H8A C18 . . 6_656 0.95 2.79 3.705(4) 163 yes
_iucr_refine_instructions_details
;
TITL trans in Pbca
CELL 0.71073  16.5255  14.6588  17.0536  90.000  90.000  90.000
ZERR    8.00   0.0008   0.0007   0.0008   0.000   0.000   0.000
LATT  1
SYMM 0.5-X, -Y, 0.5+Z
SYMM -X, 0.5+Y, 0.5-Z
SYMM 0.5+X, 0.5-Y, -Z
SFAC C H N CL IR
UNIT 192 152 24 8 8
TEMP -102
OMIT -2 56
L.S. 4
BOND $H
FMAP 2
PLAN 20
CONF
ACTA
WGHT    0.010000    6.000000
FVAR       0.09857
IR1   5    0.120571    0.443245    0.139275    11.00000    0.01496    0.01404 =
         0.01367    0.00067   -0.00041    0.00062
CL1   4    0.107424    0.354182    0.016023    11.00000    0.02574    0.02415 =
         0.01654   -0.00252   -0.00318    0.00351
N1    3    0.153025    0.555528    0.075698    11.00000    0.01929    0.01626 =
         0.01476    0.00196    0.00067    0.00227
N2    3    0.097877    0.335979    0.212964    11.00000    0.02018    0.01677 =
         0.01485    0.00092    0.00158    0.00076
N3    3   -0.006903    0.464198    0.137212    11.00000    0.02012    0.01519 =
         0.01858    0.00008   -0.00101   -0.00051
C1    1    0.100241    0.614008    0.041702    11.00000    0.01920    0.02219 =
         0.02111   -0.00012   -0.00199    0.00204
AFIX  43
H1A   2    0.044207    0.599536    0.041941    11.00000   -1.20000
AFIX   0
C2    1    0.125323    0.693885    0.006764    11.00000    0.03301    0.02142 =
         0.02674    0.00696   -0.00360    0.00510
AFIX  43
H2A   2    0.087168    0.733574   -0.017158    11.00000   -1.20000
AFIX   0
C3    1    0.207103    0.715624    0.006974    11.00000    0.03552    0.01886 =
         0.02629    0.00812    0.00198   -0.00373
AFIX  43
H3A   2    0.225475    0.771540   -0.014847    11.00000   -1.20000
AFIX   0
C4    1    0.261194    0.654772    0.039350    11.00000    0.02271    0.02229 =
         0.02321    0.00158    0.00142   -0.00610
AFIX  43
H4A   2    0.317435    0.668185    0.038932    11.00000   -1.20000
AFIX   0
C5    1    0.233772    0.573613    0.072716    11.00000    0.01890    0.02249 =
         0.01490   -0.00174   -0.00101   -0.00076
C6    1    0.284322    0.502030    0.107305    11.00000    0.02008    0.01925 =
         0.01558   -0.00034   -0.00190   -0.00108
C7    1    0.368190    0.502510    0.106454    11.00000    0.02222    0.03086 =
         0.02547    0.00140    0.00028   -0.00540
AFIX  43
H7A   2    0.396047    0.552511    0.083490    11.00000   -1.20000
AFIX   0
C8    1    0.411825    0.431383    0.138493    11.00000    0.01487    0.04181 =
         0.03747    0.00125   -0.00306    0.00311
AFIX  43
H8A   2    0.469301    0.432333    0.137824    11.00000   -1.20000
AFIX   0
C9    1    0.370613    0.358408    0.171721    11.00000    0.02358    0.02896 =
         0.03351    0.00315   -0.00643    0.00837
AFIX  43
H9A   2    0.400141    0.309023    0.193687    11.00000   -1.20000
AFIX   0
C10   1    0.286577    0.357043    0.173096    11.00000    0.02405    0.01677 =
         0.02626    0.00178   -0.00242    0.00098
AFIX  43
H10A  2    0.259509    0.306685    0.196365    11.00000   -1.20000
AFIX   0
C11   1    0.241081    0.427954    0.141078    11.00000    0.01835    0.02019 =
         0.01671   -0.00591   -0.00206    0.00221
C12   1    0.075592    0.251603    0.189859    11.00000    0.02589    0.02277 =
         0.02161   -0.00300   -0.00031   -0.00102
AFIX  43
H12A  2    0.070234    0.239309    0.135411    11.00000   -1.20000
AFIX   0
C13   1    0.060452    0.183108    0.242533    11.00000    0.04161    0.01617 =
         0.02812   -0.00021    0.00503   -0.00374
AFIX  43
H13A  2    0.043804    0.124586    0.224856    11.00000   -1.20000
AFIX   0
C14   1    0.069681    0.200204    0.321393    11.00000    0.04280    0.02128 =
         0.02404    0.00887    0.00476   -0.00311
AFIX  43
H14A  2    0.060459    0.153134    0.358627    11.00000   -1.20000
AFIX   0
C15   1    0.092311    0.285752    0.345931    11.00000    0.03205    0.02479 =
         0.01997    0.00264    0.00069   -0.00010
AFIX  43
H15A  2    0.099088    0.297857    0.400262    11.00000   -1.20000
AFIX   0
C16   1    0.105275    0.354489    0.291411    11.00000    0.01769    0.01829 =
         0.01880    0.00133   -0.00006    0.00388
C17   1    0.123817    0.450240    0.308638    11.00000    0.01580    0.02154 =
         0.01673   -0.00061   -0.00133    0.00140
C18   1    0.129620    0.484878    0.384897    11.00000    0.02533    0.02686 =
         0.01809   -0.00042   -0.00091   -0.00004
AFIX  43
H18A  2    0.123246    0.445219    0.428520    11.00000   -1.20000
AFIX   0
C19   1    0.144618    0.576738    0.397013    11.00000    0.03449    0.03294 =
         0.02070   -0.00961   -0.00221   -0.00209
AFIX  43
H19A  2    0.148828    0.600372    0.448723    11.00000   -1.20000
AFIX   0
C20   1    0.153448    0.634014    0.332482    11.00000    0.03965    0.01997 =
         0.02985   -0.00840   -0.00270   -0.00137
AFIX  43
H20A  2    0.163506    0.697173    0.340283    11.00000   -1.20000
AFIX   0
C21   1    0.147704    0.599771    0.257032    11.00000    0.03025    0.02073 =
         0.02287   -0.00014   -0.00117   -0.00021
AFIX  43
H21A  2    0.154508    0.640023    0.213874    11.00000   -1.20000
AFIX   0
C22   1    0.132135    0.507400    0.242649    11.00000    0.01366    0.01987 =
         0.01764   -0.00050   -0.00109    0.00285
C23   1   -0.075491    0.470502    0.140454    11.00000    0.02427    0.02111 =
         0.01929   -0.00142   -0.00114    0.00083
C24   1   -0.163190    0.481323    0.143897    11.00000    0.02052    0.04172 =
         0.04099    0.00260    0.00231    0.00202
AFIX 137
H24A  2   -0.180518    0.525086    0.103831    11.00000   -1.50000
H24B  2   -0.178732    0.503851    0.195863    11.00000   -1.50000
H24C  2   -0.189222    0.422299    0.134309    11.00000   -1.50000
HKLF 4 1.0  0 1 0 1 0 0  0 0 -1
REM  trans in Pbca
REM R1 =  0.0259 for   3899 Fo > 4sig(Fo)  and  0.0424 for all   4772 data
REM    263 parameters refined using      0 restraints
END
WGHT      0.0102      6.0227
REM Highest difference peak  0.700,  deepest hole -0.670,  1-sigma level  0.110
Q1    1   0.1200  0.4998  0.1715  11.00000  0.05    0.70
Q2    1   0.1719  0.4022  0.1421  11.00000  0.05    0.59
Q3    1   0.1698  0.4794  0.1379  11.00000  0.05    0.57
Q4    1   0.1251  0.3968  0.1080  11.00000  0.05    0.56
Q5    1   0.0970  0.4927  0.1203  11.00000  0.05    0.55
Q6    1   0.0852  0.4025  0.1200  11.00000  0.05    0.53
Q7    1   0.1486  0.4816  0.1137  11.00000  0.05    0.50
Q8    1   0.0966  0.3803  0.1615  11.00000  0.05    0.49
Q9    1   0.2658  0.4823  0.1416  11.00000  0.05    0.47
Q10   1   0.1396  0.5508  0.2625  11.00000  0.05    0.47
Q11   1   0.2679  0.3815  0.1408  11.00000  0.05    0.45
Q12   1   0.3221  0.4840  0.1079  11.00000  0.05    0.45
Q13   1   0.1299  0.3950  0.1767  11.00000  0.05    0.45
Q14   1   0.1343  0.3583  0.1375  11.00000  0.05    0.44
Q15   1   0.1248  0.2387  0.1340  11.00000  0.05    0.44
Q16   1   0.0964  0.4474  0.2027  11.00000  0.05    0.43
Q17   1   0.1145  0.5364  0.3847  11.00000  0.05    0.43
Q18   1   0.2504  0.6151  0.0559  11.00000  0.05    0.43
Q19   1   0.2644  0.5413  0.0868  11.00000  0.05    0.43
Q20   1   0.0982  0.4773  0.3476  11.00000  0.05    0.41
;
