# Supplementary material for: (Acetonitrile-κN)chloridobis[2-(pyridin-2-yl)phenyl-κ2 C 1,N]iridium(III)
Source: Acta Crystallogr Sect E Struct Rep Online. 2011 Nov 25;67(Pt 12):m1837–8. doi: 10.1107/S1600536811049373 (PMC3238736; doi:10.1107/S1600536811049373)
Supplement: Supplementary file 2 [file e-67-m1837-Isup2.hkl]

# 
# h,k,l, Fc-squared, Fo-squared, sigma(Fo-squared) and status flag 
# 
data_I
_shelx_title ' trans in Pbca' 
_shelx_refln_list_code          4 
_shelx_F_calc_maximum     1001.20 
_exptl_crystal_F_000      2224.00 
_reflns_d_resolution_high  0.7572 
 
loop_ 
 _symmetry_equiv_pos_as_xyz 
 'x, y, z' 
 '-x+1/2, -y, z+1/2' 
 '-x, y+1/2, -z+1/2' 
 'x+1/2, -y+1/2, -z' 
 '-x, -y, -z' 
 'x-1/2, y, -z-1/2' 
 'x, -y-1/2, z-1/2' 
 '-x-1/2, y-1/2, z' 
 
_cell_length_a    16.5255 
_cell_length_b    14.6588 
_cell_length_c    17.0536 
_cell_angle_alpha  90.000 
_cell_angle_beta   90.000 
_cell_angle_gamma  90.000 
 
_shelx_F_squared_multiplier     1.000 
 
loop_ 
 _refln_index_h 
 _refln_index_k 
 _refln_index_l 
 _refln_F_squared_calc 
 _refln_F_squared_meas 
 _refln_F_squared_sigma 
 _refln_observed_status 
   2   0   0     1433.78     2087.35     74.69 o 
   4   0   0  1002410.88  1023430.19  16272.38 o 
   6   0   0    76058.66    78468.22   1287.98 o 
   8   0   0   402244.22   408173.22   6529.00 o 
  10   0   0    22568.48    22131.84    442.11 o 
  12   0   0   112245.14   113460.16   1890.44 o 
  14   0   0     9072.56    10157.59    415.09 o 
  16   0   0    55126.39    55575.46   1246.10 o 
  18   0   0    17282.91    18691.80    840.09 o 
  20   0   0    25594.94    26897.32   1074.84 o 
   2   1   0    71060.82    73732.45    908.42 o 
   4   1   0    95852.71    96284.89   1102.35 o 
   6   1   0    36493.58    38083.35    459.92 o 
   8   1   0    26238.11    26063.75    338.28 o 
  10   1   0     8107.62     7530.49    161.71 o 
  12   1   0    10904.47    11112.28    241.59 o 
  14   1   0     8622.10     8589.61    279.31 o 
  16   1   0     9722.91     9324.82    319.27 o 
  18   1   0     7075.72     6346.54    575.71 o 
  20   1   0     2384.96     2138.71    387.74 o 
   0   2   0   370306.69   380317.28   5302.18 o 
   2   2   0     5249.09     5341.31     78.84 o 
   4   2   0   198857.64   201073.03   2458.32 o 
   6   2   0    12111.29    13366.44    187.96 o 
   8   2   0   199827.44   200839.06   2291.24 o 
  10   2   0      269.16      243.95     93.42 o 
  12   2   0    67488.92    65945.58    878.59 o 
  14   2   0     2269.67     2453.26    182.53 o 
  16   2   0    39918.60    40411.54    687.55 o 
  18   2   0     5517.94     5300.53    414.98 o 
  20   2   0    22565.72    22928.03   1100.73 o 
   2   3   0    86799.47    87290.20    887.48 o 
   4   3   0       50.16      143.30     72.76 o 
   6   3   0   185223.34   184926.22   2276.45 o 
   8   3   0    18035.64    18400.51    263.61 o 
  10   3   0   166983.94   163478.36   2040.34 o 
  12   3   0    27338.81    27208.31    425.83 o 
  14   3   0   100469.25    97803.17   1280.27 o 
  16   3   0    23385.34    22386.75    512.89 o 
  18   3   0    40433.65    40074.56    894.98 o 
  20   3   0    11742.42    11445.90   1133.30 o 
   0   4   0     1730.00     1929.94     82.75 o 
   2   4   0     1413.78     1729.52     55.97 o 
   4   4   0      101.93      202.06     62.16 o 
   6   4   0     3598.83     3964.09    118.86 o 
   8   4   0      104.49      137.73    104.00 o 
  10   4   0      483.04      463.09    115.60 o 
  12   4   0     2190.00     1923.23    151.78 o 
  14   4   0     6012.79     5529.72    229.76 o 
  16   4   0     5845.76     5414.72    305.71 o 
  18   4   0      491.68      123.99    320.02 o 
  20   4   0     6160.82     9610.20   1402.88 o 
   2   5   0   137521.14   137268.44   1552.40 o 
   4   5   0      178.52      246.64     53.05 o 
   6   5   0   172317.44   169097.86   2094.76 o 
   8   5   0     1321.52     1272.82    108.61 o 
  10   5   0   128811.52   127638.18   1615.64 o 
  12   5   0     2983.90     2894.90    174.05 o 
  14   5   0   104494.06   103545.81   1356.75 o 
  16   5   0     4234.51     4298.64    279.07 o 
  18   5   0    50565.71    50382.55   1260.35 o 
  20   5   0     7049.86     8993.67   1526.39 o 
   0   6   0    10201.09    10098.35    215.60 o 
   2   6   0        3.09      205.16     65.81 o 
   4   6   0    20162.88    19834.45    254.17 o 
   6   6   0      248.29      296.56     69.13 o 
   8   6   0    23891.60    22675.86    353.25 o 
  10   6   0       79.17      191.35    123.12 o 
  12   6   0    10951.99    10801.90    265.83 o 
  14   6   0     1609.86     1695.47    222.12 o 
  16   6   0    11526.64    11583.97    473.70 o 
  18   6   0      561.74      290.35    415.88 o 
  20   6   0     6664.80     7762.68   1356.56 o 
   2   7   0   113679.63   113793.48   1304.02 o 
   4   7   0     1697.45     1736.23     71.61 o 
   6   7   0    77958.13    78259.66    870.25 o 
   8   7   0     6847.79     6354.71    164.68 o 
  10   7   0    51276.34    51020.46    770.89 o 
  12   7   0     5021.98     5317.80    256.72 o 
  14   7   0    28560.49    28578.75    542.86 o 
  16   7   0     7851.30     7817.68    398.28 o 
  18   7   0     9033.37     8587.53    610.49 o 
  20   7   0     2453.51     1384.35   1267.02 o 
   0   8   0   150502.97   146468.45   2385.05 o 
   2   8   0     1180.55     1087.16     95.21 o 
   4   8   0   105499.25   102622.39   1131.14 o 
   6   8   0     6511.95     6418.78    209.42 o 
   8   8   0   101414.59   100328.77   1284.26 o 
  10   8   0     2308.63     2239.80    171.94 o 
  12   8   0    50148.14    50746.33    797.20 o 
  14   8   0     9786.69    10197.40    339.10 o 
  16   8   0    46111.94    45819.95    860.44 o 
  18   8   0     6450.10     7505.82    791.66 o 
   2   9   0     1736.57     1742.03    108.99 o 
   4   9   0       83.33      163.06     91.77 o 
   6   9   0     3289.16     3485.36    170.55 o 
   8   9   0     2242.04     2218.54    172.58 o 
  10   9   0      937.44      725.18    178.12 o 
  12   9   0     1242.13     2013.83    401.04 o 
  14   9   0       87.08      407.22    275.59 o 
  16   9   0      884.99     1087.72    420.02 o 
  18   9   0      438.82      599.39    371.87 o 
   0  10   0   173154.16   165398.05   3126.86 o 
   2  10   0     1297.01     1337.94    144.06 o 
   4  10   0   126229.72   121350.05   1341.37 o 
   6  10   0     9177.61     8911.55    237.71 o 
   8  10   0   109151.63   107948.41   1390.70 o 
  10  10   0    15164.17    14741.25    336.06 o 
  12  10   0    41864.80    43316.79    835.92 o 
  14  10   0    16654.69    16763.45    453.54 o 
  16  10   0    28101.76    30040.07    689.51 o 
  18  10   0    11698.17    12287.93   1328.77 o 
   2  11   0    96231.96    95881.05   1331.19 o 
   4  11   0     3028.60     3416.66    203.79 o 
   6  11   0    65330.96    64928.61    953.32 o 
   8  11   0     8763.95     8773.19    275.96 o 
  10  11   0    39751.57    38975.16    612.57 o 
  12  11   0    10650.16    10283.48    350.76 o 
  14  11   0    18883.77    19444.96    483.89 o 
  16  11   0     8541.95     8581.49    555.86 o 
   0  12   0    16429.47    15598.67    679.33 o 
   2  12   0     1841.49     2157.20    201.31 o 
   4  12   0    19407.20    20288.77    431.41 o 
   6  12   0      179.21      562.13    212.05 o 
   8  12   0    11235.63    11497.32    419.34 o 
  10  12   0     2951.87     3025.22    271.07 o 
  12  12   0     9494.83     9728.59    354.71 o 
  14  12   0      826.33     1403.82    324.63 o 
  16  12   0     6324.01     5582.36    938.05 o 
   2  13   0    96088.00    92556.30   1312.15 o 
   4  13   0     4094.42     4296.55    304.18 o 
   6  13   0    99578.63   100286.15   1427.98 o 
   8  13   0     4869.17     5005.07    296.79 o 
  10  13   0    59598.45    60318.91    957.90 o 
  12  13   0    11703.50    11515.59    466.43 o 
  14  13   0    36619.33    36737.37   1008.73 o 
   0  14   0    31007.65    29353.05   1190.29 o 
   2  14   0     3843.67     4031.57    299.68 o 
   4  14   0    12626.64    12511.65    387.30 o 
   6  14   0     2426.82     2232.30    288.89 o 
   8  14   0    14561.99    14682.80    454.85 o 
  10  14   0     1586.78     2099.92    385.38 o 
  12  14   0     8647.81     8816.65    472.53 o 
   2  15   0    34467.32    33895.66    698.57 o 
   4  15   0       15.09      543.41    260.03 o 
   6  15   0    21510.78    21580.98    562.21 o 
   8  15   0      123.01      202.81    240.19 o 
  10  15   0    23563.76    23985.88    588.99 o 
  12  15   0      101.93      236.77    559.76 o 
   0  16   0    42237.61    43168.59   1402.16 o 
   2  16   0        5.07      269.92    285.85 o 
   4  16   0    43267.83    41806.41    782.24 o 
   6  16   0      682.06     1266.17    345.15 o 
   8  16   0    29999.62    29076.47    919.63 o 
  10  16   0      148.64      241.80    875.90 o 
   2  17   0     3913.68     2783.74    359.24 o 
   4  17   0       30.87     -123.78    364.03 o 
   6  17   0     4834.92     4387.12    438.27 o 
   8  17   0      136.73      488.42   1224.82 o 
  10  17   0     2591.23     3529.33   1337.01 o 
   0  18   0    32504.07    33371.09   1633.95 o 
   2  18   0       39.46      329.94    592.79 o 
   4  18   0    38090.36    37567.18   2058.99 o 
   6  18   0      386.91      126.02    763.46 o 
   1   1   1   107160.15   110872.45    853.79 o 
   2   1   1   265219.13   272149.09   2166.21 o 
   3   1   1    30723.15    31264.80    259.66 o 
   4   1   1       43.05      162.03     29.38 o 
   5   1   1    66944.92    66227.65    542.93 o 
   6   1   1   268907.25   276332.50   2211.54 o 
   7   1   1    20560.61    21884.08    202.92 o 
   8   1   1     1688.92     1675.14     63.98 o 
   9   1   1    53689.08    51937.30    446.08 o 
  10   1   1   111724.65   111453.02    920.03 o 
  11   1   1     2302.89     2220.74     87.22 o 
  12   1   1     5809.22     5814.59    132.93 o 
  13   1   1    31335.50    31485.03    340.26 o 
  14   1   1    47345.96    47144.66    526.20 o 
  15   1   1      374.10      586.32    131.46 o 
  16   1   1    11013.30    10963.80    270.04 o 
  17   1   1    29385.00    29034.43    444.77 o 
  18   1   1    21544.12    20637.45    404.87 o 
  19   1   1       46.82      361.45    257.00 o 
  20   1   1     3544.54     3359.83    353.71 o 
  21   1   1    11253.16    11422.24    593.03 o 
   0   2   1   140050.33   142236.88   1498.83 o 
   1   2   1    27429.77    28482.20    221.86 o 
   2   2   1     1094.77     1201.08     27.95 o 
   3   2   1    75614.05    77523.83    628.08 o 
   4   2   1    82935.57    83886.85    681.00 o 
   5   2   1    30182.74    31048.77    266.43 o 
   6   2   1    20760.12    21549.29    196.93 o 
   7   2   1    40799.93    40245.00    346.19 o 
   8   2   1    76040.36    75479.48    687.41 o 
   9   2   1     5103.82     4709.49     89.62 o 
  10   2   1    27952.56    28347.07    268.45 o 
  11   2   1    30990.63    30906.27    322.64 o 
  12   2   1    32233.89    31170.31    330.49 o 
  13   2   1     2319.88     2235.77    119.40 o 
  14   2   1     9053.61     8885.44    177.51 o 
  15   2   1    16227.68    16281.65    269.07 o 
  16   2   1    15524.00    14935.51    285.33 o 
  17   2   1      160.11      254.38    173.26 o 
  18   2   1     4002.98     4457.92    325.43 o 
  19   2   1     8055.57     7347.05    356.46 o 
  20   2   1     8528.03     7996.47    413.18 o 
  21   2   1        7.45       16.49    386.85 o 
   1   3   1     1022.84     1173.15     30.64 o 
   2   3   1    22211.10    23349.32    195.76 o 
   3   3   1     1437.83     1428.75     42.31 o 
   4   3   1      410.05      474.40     41.73 o 
   5   3   1     1191.53     1533.01     50.19 o 
   6   3   1    21752.86    22947.45    218.75 o 
   7   3   1     7667.71     8128.13    106.99 o 
   8   3   1       26.93       35.00     49.48 o 
   9   3   1      300.52      282.83     53.63 o 
  10   3   1    33457.62    33376.55    337.91 o 
  11   3   1     2686.66     2596.27    106.00 o 
  12   3   1      365.63      198.31     84.52 o 
  13   3   1      288.40      501.12    108.38 o 
  14   3   1    29216.72    27789.39    320.14 o 
  15   3   1     1103.01     1131.55    148.05 o 
  16   3   1      777.33      772.61    167.23 o 
  17   3   1     4701.78     4536.69    247.54 o 
  18   3   1    13676.12    13067.08    368.07 o 
  19   3   1     1458.69     1219.27    367.03 o 
  20   3   1      682.20      898.23    298.14 o 
  21   3   1     2162.33     1679.30    490.78 o 
   0   4   1   198520.73   200878.23   2121.70 o 
   1   4   1    42952.45    43450.86    383.77 o 
   2   4   1     8425.32     8953.11     87.48 o 
   3   4   1    32184.53    32593.04    263.31 o 
   4   4   1    92288.39    90489.25    694.58 o 
   5   4   1    25072.88    25728.31    241.04 o 
   6   4   1     5563.29     5492.46     87.21 o 
   7   4   1    51656.34    52973.39    468.92 o 
   8   4   1    79864.66    79237.82    717.79 o 
   9   4   1    16699.73    16361.43    196.85 o 
  10   4   1     3482.98     3414.11    106.32 o 
  11   4   1    38243.48    38020.22    386.08 o 
  12   4   1    52821.95    52501.77    511.95 o 
  13   4   1     9024.69     8741.58    171.00 o 
  14   4   1     5648.61     5897.74    161.60 o 
  15   4   1    28627.21    28170.86    350.95 o 
  16   4   1    51673.29    51325.66    616.09 o 
  17   4   1     5064.97     5296.77    250.24 o 
  18   4   1     7373.87     7838.83    408.96 o 
  19   4   1    12672.94    13636.77    425.27 o 
  20   4   1    22630.96    22063.07   1215.56 o 
  21   4   1     1458.39     2973.53   1319.51 o 
   1   5   1     1514.04     1416.80     42.33 o 
   2   5   1    20214.49    20862.92    177.67 o 
   3   5   1     2476.58     2604.35     57.35 o 
   4   5   1      191.24      259.97     56.64 o 
   5   5   1     5509.49     5498.61     79.64 o 
   6   5   1      666.96      645.89     84.13 o 
   7   5   1      147.85      253.83     79.60 o 
   8   5   1      347.53      418.21     67.29 o 
   9   5   1     8015.35     8105.19    145.46 o 
  10   5   1     1563.14     1290.25     93.28 o 
  11   5   1     1284.88     1265.32    100.77 o 
  12   5   1     1033.07     1094.32    104.52 o 
  13   5   1     2375.01     2319.79    187.57 o 
  14   5   1      655.36     1075.93    158.71 o 
  15   5   1      204.43      183.45    124.10 o 
  16   5   1      468.18      365.82    155.66 o 
  17   5   1     1833.53     1700.62    384.94 o 
  18   5   1     1139.46     1388.63    278.02 o 
  19   5   1       97.18      573.93    411.63 o 
  20   5   1     1347.25      375.68    976.77 o 
   0   6   1   133941.06   135631.09   1552.88 o 
   1   6   1     2985.75     2703.90     51.79 o 
   2   6   1     1691.81     1807.49     57.84 o 
   3   6   1    13604.94    13207.17    127.05 o 
   4   6   1    91896.64    90812.27    682.37 o 
   5   6   1     5040.94     4633.81     76.00 o 
   6   6   1      514.42      408.49     58.75 o 
   7   6   1    23443.92    24252.29    230.75 o 
   8   6   1    77145.12    76910.30    705.02 o 
   9   6   1     7891.53     7660.80    160.08 o 
  10   6   1     4211.72     4338.87    140.59 o 
  11   6   1    14548.53    14155.32    202.56 o 
  12   6   1    25090.25    24609.02    290.89 o 
  13   6   1     2954.73     2873.86    136.48 o 
  14   6   1     4687.99     4468.12    192.22 o 
  15   6   1    19083.47    18615.33    317.71 o 
  16   6   1    21286.22    21487.25    374.88 o 
  17   6   1     2354.40     2483.42    255.27 o 
  18   6   1     3321.47     3109.32    348.86 o 
  19   6   1     8331.79     8420.74    449.25 o 
  20   6   1    11163.96    10208.59    988.79 o 
   1   7   1    17462.48    18027.07    177.10 o 
   2   7   1    77007.54    76365.84    630.53 o 
   3   7   1    34877.79    36811.51    318.32 o 
   4   7   1     2264.39     2583.38     65.03 o 
   5   7   1     2781.28     2266.80     64.18 o 
   6   7   1    45391.33    44049.00    356.74 o 
   7   7   1     9968.27     9490.43    132.69 o 
   8   7   1     2097.31     2206.09    109.14 o 
   9   7   1    22577.72    22281.17    242.15 o 
  10   7   1    55491.75    54321.75    533.18 o 
  11   7   1    26666.08    26953.46    341.69 o 
  12   7   1      635.57      615.03    127.07 o 
  13   7   1     8857.88     8684.47    211.87 o 
  14   7   1    22808.23    23303.15    353.95 o 
  15   7   1     7158.51     7215.42    238.34 o 
  16   7   1     3680.99     3534.38    233.11 o 
  17   7   1    13148.98    13197.16    340.81 o 
  18   7   1    15344.12    16321.85    510.39 o 
  19   7   1     3353.24     4105.35    443.84 o 
  20   7   1     3674.55     3863.84   1483.16 o 
   0   8   1    43610.97    45951.44    562.83 o 
   1   8   1     6258.74     5865.53    100.27 o 
   2   8   1      845.66      728.23     97.92 o 
   3   8   1    10825.91    10730.19    136.17 o 
   4   8   1    19184.43    20059.33    206.64 o 
   5   8   1     2517.67     2446.22     84.96 o 
   6   8   1       69.38      247.47     96.55 o 
   7   8   1    11354.61    11239.42    175.13 o 
   8   8   1    11270.84    11290.13    179.24 o 
   9   8   1      196.08      233.01    102.00 o 
  10   8   1     1810.28     1858.74    126.41 o 
  11   8   1    14271.22    13803.55    227.92 o 
  12   8   1     4683.85     4714.41    167.37 o 
  13   8   1      111.66      172.24    195.61 o 
  14   8   1       61.95      198.26    169.52 o 
  15   8   1     3459.44     3335.14    217.32 o 
  16   8   1     2200.48     2426.07    288.82 o 
  17   8   1      643.74      756.77    224.34 o 
  18   8   1     1165.64      601.26    345.35 o 
  19   8   1      935.40     -242.34    579.80 o 
   1   9   1    45443.06    44667.81    424.96 o 
   2   9   1    96315.42    94569.45    812.26 o 
   3   9   1    33384.46    33877.48    315.23 o 
   4   9   1      321.80      474.50     72.71 o 
   5   9   1    42359.45    40813.16    372.49 o 
   6   9   1    79466.98    79223.89    728.86 o 
   7   9   1    23432.04    23361.03    276.52 o 
   8   9   1     5388.60     5575.39    146.75 o 
   9   9   1    38417.74    38826.50    411.73 o 
  10   9   1    59001.38    59567.51    567.90 o 
  11   9   1     9868.76     9626.18    197.27 o 
  12   9   1     6574.80     6899.40    190.65 o 
  13   9   1    22223.61    23244.35    323.73 o 
  14   9   1    31408.95    31717.26    425.07 o 
  15   9   1     2560.59     2819.71    220.08 o 
  16   9   1     9276.90     9018.46    288.53 o 
  17   9   1    17679.74    18704.77    395.13 o 
  18   9   1    16889.36    17326.86    458.56 o 
  19   9   1      581.64     1675.64   1032.35 o 
   0  10   1     7487.87     7188.61    218.70 o 
   1  10   1     7136.28     7248.74    161.91 o 
   2  10   1      161.45      227.06    121.58 o 
   3  10   1    10773.90    10774.68    156.68 o 
   4  10   1    13169.78    12592.66    164.12 o 
   5  10   1     2536.16     2558.96    116.13 o 
   6  10   1      894.78      956.71    106.81 o 
   7  10   1     5353.25     5395.38    148.64 o 
   8  10   1    11070.86    11268.60    217.24 o 
   9  10   1      436.54      410.72    119.24 o 
  10  10   1      949.55      653.50    123.28 o 
  11  10   1     4277.85     4204.54    170.58 o 
  12  10   1     5981.69     5824.56    193.25 o 
  13  10   1      416.54      597.43    164.13 o 
  14  10   1     2658.40     2366.64    219.69 o 
  15  10   1     1302.91      951.00    192.84 o 
  16  10   1     2286.22     2761.12    251.68 o 
  17  10   1      507.50      564.29    263.68 o 
  18  10   1      349.66     2316.98    718.85 o 
   1  11   1    24700.28    23686.88    297.82 o 
   2  11   1    44310.88    43732.95    473.36 o 
   3  11   1    14884.26    14831.36    215.96 o 
   4  11   1     1286.47     1403.04    122.14 o 
   5  11   1    17989.41    17209.25    251.59 o 
   6  11   1    31131.42    30357.75    375.91 o 
   7  11   1     8280.19     8299.09    183.42 o 
   8  11   1     1767.88     1948.00    136.79 o 
   9  11   1    19425.43    19382.54    273.91 o 
  10  11   1    16962.55    17282.81    269.58 o 
  11  11   1     2141.19     2221.32    165.03 o 
  12  11   1     2573.27     2789.67    244.94 o 
  13  11   1    12422.87    12823.01    279.33 o 
  14  11   1    13938.81    14335.53    342.32 o 
  15  11   1     1543.71     1682.86    227.62 o 
  16  11   1     4112.88     4420.48    276.13 o 
  17  11   1     6285.08     6542.20    410.97 o 
   0  12   1    81056.77    78682.03   1121.78 o 
   1  12   1    29961.93    29803.60    360.19 o 
   2  12   1      371.31      331.46    109.31 o 
   3  12   1    47124.38    46357.81    506.85 o 
   4  12   1    61394.91    61329.56    655.49 o 
   5  12   1    17486.29    17807.81    272.15 o 
   6  12   1     5840.06     5824.43    191.52 o 
   7  12   1    37249.11    37473.18    450.66 o 
   8  12   1    41385.35    41387.92    491.42 o 
   9  12   1     5803.73     5678.44    210.45 o 
  10  12   1     4639.19     4890.09    260.63 o 
  11  12   1    29268.51    29370.96    379.80 o 
  12  12   1    32656.18    32892.42    430.39 o 
  13  12   1     1841.01     1810.33    219.09 o 
  14  12   1     3857.59     3993.79    254.62 o 
  15  12   1    16098.19    16810.30    368.46 o 
  16  12   1    15702.38    15565.28    486.00 o 
  17  12   1      466.65      400.39    562.12 o 
   1  13   1      849.46      827.90    157.56 o 
   2  13   1       34.53      248.62    181.61 o 
   3  13   1      177.15      468.21    220.08 o 
   4  13   1     1291.72     1111.83    193.83 o 
   5  13   1       14.30      214.62    223.42 o 
   6  13   1      244.91      358.31    174.76 o 
   7  13   1      436.19      782.71    226.77 o 
   8  13   1       42.46       38.38    148.75 o 
   9  13   1       21.68      -89.91    215.44 o 
  10  13   1      673.98      296.19    165.78 o 
  11  13   1      434.19      516.07    218.78 o 
  12  13   1        0.26      120.85    208.29 o 
  13  13   1      201.77      299.00    218.59 o 
  14  13   1      490.95      773.23    256.97 o 
  15  13   1     1108.94     1251.58    796.65 o 
   0  14   1    34721.91    33505.99    592.37 o 
   1  14   1    13792.42    13305.36    251.86 o 
   2  14   1       16.40      286.83    158.32 o 
   3  14   1    11362.77    11446.41    279.06 o 
   4  14   1    36697.38    36621.75    489.60 o 
   5  14   1     6213.51     6682.94    245.49 o 
   6  14   1      407.04      377.79    169.89 o 
   7  14   1    14254.16    14522.96    297.54 o 
   8  14   1    40739.23    41620.23    518.82 o 
   9  14   1     5812.82     5797.51    273.51 o 
  10  14   1     1859.89     1936.52    217.28 o 
  11  14   1    10908.75    11409.86    317.90 o 
  12  14   1    29150.01    28796.60    484.15 o 
  13  14   1     3156.84     3907.02    304.66 o 
  14  14   1     2647.36     3298.78   1122.92 o 
   1  15   1     3959.63     4135.05    245.00 o 
   2  15   1    12353.44    12364.62    309.22 o 
   3  15   1     4856.92     4908.96    239.93 o 
   4  15   1       59.47      275.19    171.33 o 
   5  15   1     7429.41     6689.96    270.88 o 
   6  15   1    13286.31    13282.80    337.03 o 
   7  15   1     2553.99     2607.21    220.42 o 
   8  15   1       63.49      283.79    210.52 o 
   9  15   1     6012.05     6920.71    345.74 o 
  10  15   1     9390.79     9173.26    310.31 o 
  11  15   1     2196.30     1831.15    268.12 o 
  12  15   1      875.41      113.92    592.99 o 
  13  15   1     5923.84     5083.52   1257.76 o 
   0  16   1     8618.07     8056.72    638.66 o 
   1  16   1     1420.64     1685.23    232.88 o 
   2  16   1      259.39      479.74    222.00 o 
   3  16   1      965.94     1075.54    199.83 o 
   4  16   1     9532.86     9101.51    337.37 o 
   5  16   1     1509.01     1919.21    293.74 o 
   6  16   1       44.44       97.99    202.85 o 
   7  16   1     1857.92     1643.13    255.02 o 
   8  16   1     8040.53     8231.02    308.12 o 
   9  16   1     1731.28     1606.09    259.28 o 
  10  16   1      273.06      801.91    671.31 o 
  11  16   1     2133.84     3806.60   1300.47 o 
  12  16   1     5393.62     6159.09   1489.34 o 
   1  17   1     6101.32     5951.30    357.82 o 
   2  17   1    29885.37    29589.57    496.93 o 
   3  17   1     7770.13     7334.96    305.47 o 
   4  17   1      214.06      756.92    241.16 o 
   5  17   1     8554.97     8311.75    336.43 o 
   6  17   1    23674.55    23633.29    499.30 o 
   7  17   1     6080.86     6386.61    337.65 o 
   8  17   1      815.98     1031.38    563.38 o 
   9  17   1     6672.02     6621.35    797.83 o 
  10  17   1    19022.92    17452.13   1597.41 o 
   0  18   1       19.74     1014.67    609.12 o 
   1  18   1       61.92     1446.85    393.99 o 
   2  18   1      101.58     1000.77    314.38 o 
   3  18   1       53.08      498.75    369.47 o 
   4  18   1      149.54      794.40    325.86 o 
   5  18   1        6.83      525.44    421.40 o 
   6  18   1        6.37     -136.05    622.30 o 
   7  18   1       11.79     -299.51   1157.92 o 
   0   0   2    23520.18    23668.74    398.78 o 
   1   0   2   262667.28   273964.13   3082.47 o 
   2   0   2    19887.02    19623.37    237.42 o 
   3   0   2    76897.52    75376.36   1003.24 o 
   4   0   2    21877.59    23589.95    390.06 o 
   5   0   2    33279.70    33012.27    399.16 o 
   6   0   2       66.08      198.15     58.89 o 
   7   0   2   243165.50   245761.70   2789.84 o 
   8   0   2      130.34      252.30     73.20 o 
   9   0   2    46525.76    47513.33    583.80 o 
  10   0   2     1365.13     1219.29    164.23 o 
  11   0   2   128307.98   126808.91   1480.97 o 
  12   0   2     1313.68     1469.79    130.91 o 
  13   0   2    19244.91    18388.71    372.29 o 
  14   0   2     1738.77     2026.83    194.76 o 
  15   0   2    74609.23    74888.63   1228.81 o 
  16   0   2     3423.16     3469.80    293.85 o 
  17   0   2     3613.73     3970.16    306.00 o 
  18   0   2       98.02      643.49    267.67 o 
  19   0   2    37913.45    39345.78   1048.03 o 
  20   0   2     2598.59     2297.79    453.94 o 
  21   0   2     2192.69     2997.21   1057.05 o 
   1   1   2    11329.19    12212.84    103.83 o 
   2   1   2    13452.94    13951.74    119.84 o 
   3   1   2    11459.91    11990.31    111.46 o 
   4   1   2    11070.84    11616.69    114.33 o 
   5   1   2    10094.55    10214.97    107.03 o 
   6   1   2      785.60      792.67     49.74 o 
   7   1   2    15215.32    15371.85    154.92 o 
   8   1   2     1666.07     1861.29     64.51 o 
   9   1   2     9005.02     8707.29    118.63 o 
  10   1   2      223.51      174.49     68.39 o 
  11   1   2     3183.53     3003.60     95.88 o 
  12   1   2      108.27      196.70     90.72 o 
  13   1   2     8091.35     7769.50    158.89 o 
  14   1   2      613.37      548.22    128.50 o 
  15   1   2     1007.02      893.61    154.48 o 
  16   1   2      301.33      463.14    160.05 o 
  17   1   2     8485.19     8387.80    271.52 o 
  18   1   2      290.66      284.50    216.91 o 
  19   1   2      367.48      264.99    221.36 o 
  20   1   2        1.97      635.10    358.19 o 
  21   1   2     3640.75     3340.06    806.58 o 
   0   2   2     9315.19    10090.12    119.68 o 
   1   2   2    95289.26    98279.52    791.25 o 
   2   2   2     4237.24     4326.62     51.59 o 
   3   2   2    61612.86    61853.73    475.21 o 
   4   2   2     8796.71     9613.92     99.99 o 
   5   2   2    30206.86    30924.63    257.78 o 
   6   2   2     1406.92     1519.50     53.11 o 
   7   2   2   106924.00   108144.70    883.85 o 
   8   2   2    14808.07    14876.34    156.47 o 
   9   2   2    23334.56    23138.94    224.04 o 
  10   2   2     1180.15     1039.00     71.64 o 
  11   2   2    60471.23    59991.91    566.27 o 
  12   2   2     7165.64     7060.45    145.88 o 
  13   2   2     9956.28     9827.57    176.42 o 
  14   2   2      790.24      764.85    127.55 o 
  15   2   2    37627.30    37283.98    469.90 o 
  16   2   2     2725.12     2407.91    184.81 o 
  17   2   2     1464.02     1247.22    197.64 o 
  18   2   2      186.77      900.21    223.70 o 
  19   2   2    18616.68    18540.03    464.29 o 
  20   2   2      871.63      882.09    292.07 o 
  21   2   2     1061.15      990.31    433.50 o 
   1   3   2   120834.13   123250.30    964.24 o 
   2   3   2      363.84      635.79     35.03 o 
   3   3   2    73270.05    73320.41    562.89 o 
   4   3   2       65.12      143.86     36.57 o 
   5   3   2    91256.80    90434.42    739.19 o 
   6   3   2     6280.25     6635.87     89.99 o 
   7   3   2    60278.75    60183.94    505.95 o 
   8   3   2      114.27      191.30     57.45 o 
   9   3   2    87013.66    84721.06    734.99 o 
  10   3   2     4474.85     4382.20    112.84 o 
  11   3   2    18025.74    16883.21    211.82 o 
  12   3   2      482.40      414.49     97.68 o 
  13   3   2    58223.50    57318.44    557.70 o 
  14   3   2     1082.42      677.35    119.46 o 
  15   3   2     8425.54     8696.48    208.60 o 
  16   3   2     1501.14     1749.03    228.65 o 
  17   3   2    44854.50    45370.12    633.59 o 
  18   3   2     1147.41      888.49    212.80 o 
  19   3   2     1627.28     1561.51    256.44 o 
  20   3   2       55.68      421.73    367.74 o 
  21   3   2    22808.85    24695.55    785.74 o 
   0   4   2     4703.56     5063.60     92.09 o 
   1   4   2      160.80      249.93     39.89 o 
   2   4   2     3660.78     3989.18     61.81 o 
   3   4   2      125.29      339.28     47.34 o 
   4   4   2     3675.95     3992.87     68.88 o 
   5   4   2     4249.58     4529.35     96.33 o 
   6   4   2     6380.10     6846.15     93.04 o 
   7   4   2      145.85      236.00     62.99 o 
   8   4   2     2197.37     2505.76     81.66 o 
   9   4   2     1600.51     1614.31     85.92 o 
  10   4   2     1167.76     1051.76     88.76 o 
  11   4   2      919.70     1038.19    112.75 o 
  12   4   2       56.73      213.79    118.61 o 
  13   4   2     2807.19     2632.82    129.89 o 
  14   4   2     2204.50     2469.56    144.84 o 
  15   4   2      617.94      545.53    126.78 o 
  16   4   2      500.97      361.57    173.36 o 
  17   4   2      131.88      551.50    284.39 o 
  18   4   2      273.84      131.09    202.97 o 
  19   4   2      476.42      822.91    247.13 o 
  21   4   2       58.06     -684.46    990.15 o 
   1   5   2   139949.70   141972.44   1106.76 o 
   2   5   2    38307.80    39699.47    310.43 o 
   3   5   2    62293.54    63058.91    478.74 o 
   4   5   2     1984.23     2473.16     57.92 o 
   5   5   2    94010.53    90923.12    722.59 o 
   6   5   2    10990.33    10814.92    121.69 o 
   7   5   2    44895.04    44404.96    379.41 o 
   8   5   2     2241.51     2044.35    105.36 o 
   9   5   2   105337.63   103616.52    933.92 o 
  10   5   2    11988.76    11468.73    171.41 o 
  11   5   2    21821.32    21166.31    253.57 o 
  12   5   2      129.75      173.92    108.28 o 
  13   5   2    66522.32    65836.77    658.63 o 
  14   5   2     1990.76     1926.52    136.87 o 
  15   5   2    16461.23    15938.55    261.87 o 
  16   5   2     1501.40     1731.55    179.32 o 
  17   5   2    52256.03    53164.87    721.69 o 
  18   5   2     1677.46     1757.01    305.64 o 
  19   5   2     2691.65     2557.00    366.39 o 
  20   5   2      833.39     1750.35    761.83 o 
   0   6   2      470.11      623.38     71.30 o 
   1   6   2    31518.06    31254.97    266.71 o 
   2   6   2       12.28      166.71     42.11 o 
   3   6   2    45178.16    46510.36    372.69 o 
   4   6   2     2299.26     2139.79     58.75 o 
   5   6   2     9139.23     8475.70    107.16 o 
   6   6   2      529.13      347.60     49.23 o 
   7   6   2    29516.02    29690.86    280.03 o 
   8   6   2     4197.73     4096.22    102.14 o 
   9   6   2     7667.91     7529.21    131.77 o 
  10   6   2      612.74      440.34     87.41 o 
  11   6   2    11057.36    10740.30    179.33 o 
  12   6   2      729.72      620.91    101.22 o 
  13   6   2      644.37      643.86    114.50 o 
  14   6   2     1221.74     1369.34    173.11 o 
  15   6   2    17100.28    16917.51    318.97 o 
  16   6   2      834.58      667.06    181.50 o 
  17   6   2     1959.73     2348.20    277.65 o 
  18   6   2      265.91      348.02    358.26 o 
  19   6   2    11245.97    10986.56    471.45 o 
  20   6   2      270.56      380.67    594.42 o 
   1   7   2    41956.68    41326.30    347.06 o 
   2   7   2     6536.22     7317.92    103.53 o 
   3   7   2    14829.12    14810.93    144.78 o 
   4   7   2        1.03       75.42     47.05 o 
   5   7   2    28117.46    27284.03    236.01 o 
   6   7   2     4565.87     4761.85     86.94 o 
   7   7   2    14713.00    14313.87    178.22 o 
   8   7   2      452.68      463.57     77.70 o 
   9   7   2    41967.36    41014.25    397.15 o 
  10   7   2     1759.17     2001.74    126.10 o 
  11   7   2     2932.84     2831.24    149.15 o 
  12   7   2       65.73      305.50    122.21 o 
  13   7   2    22118.61    21975.27    330.88 o 
  14   7   2     1980.63     1787.84    174.49 o 
  15   7   2     1854.56     1559.51    213.78 o 
  16   7   2       52.53       20.09    182.01 o 
  17   7   2    18418.69    18522.33    423.12 o 
  18   7   2      332.01     1511.74    904.67 o 
  19   7   2      355.81     1597.31    515.80 o 
  20   7   2      290.54     1738.42    953.09 o 
   0   8   2     4889.75     4730.67    119.97 o 
   1   8   2    78013.65    75718.58    612.35 o 
   2   8   2     2514.25     2719.35     73.03 o 
   3   8   2    72189.63    70846.76    580.10 o 
   4   8   2     4128.35     4070.59     96.35 o 
   5   8   2    52786.77    52234.24    443.89 o 
   6   8   2     5240.34     5335.44    119.79 o 
   7   8   2    81462.70    79848.87    709.72 o 
   8   8   2     2275.62     2196.13    108.04 o 
   9   8   2    34619.86    34751.45    385.92 o 
  10   8   2     3508.89     3691.72    159.89 o 
  11   8   2    47437.07    48623.57    517.05 o 
  12   8   2     1968.41     2440.32    165.66 o 
  13   8   2     4403.08     4544.73    236.02 o 
  14   8   2     2812.12     2717.91    208.76 o 
  15   8   2    49343.79    48584.61    572.40 o 
  16   8   2     1304.17     1367.29    197.00 o 
  17   8   2     2687.89     3270.15    262.96 o 
  18   8   2     1443.51     1774.99    272.55 o 
  19   8   2    25115.10    24648.27    873.27 o 
   1   9   2     1406.31     1656.29     79.20 o 
   2   9   2     8674.37     8729.66    133.14 o 
   3   9   2     2935.33     2741.97     90.80 o 
   4   9   2        4.21      147.39     69.97 o 
   5   9   2       87.84      137.47     76.43 o 
   6   9   2      651.27      539.97     93.57 o 
   7   9   2     1832.05     2058.80    115.30 o 
   8   9   2      912.51      817.08    108.29 o 
   9   9   2     1195.50     1201.52    113.15 o 
  10   9   2     2168.16     2267.13    136.07 o 
  11   9   2     3007.85     3075.48    151.77 o 
  12   9   2        0.87      123.87    153.73 o 
  13   9   2     3699.14     3450.48    189.85 o 
  14   9   2      182.59      376.82    168.47 o 
  15   9   2      240.84      446.78    195.46 o 
  16   9   2      540.87      256.46    220.99 o 
  17   9   2      175.62       97.24    248.16 o 
  18   9   2      121.48      168.18    307.74 o 
   0  10   2     1366.86     1421.81    160.24 o 
   1  10   2    70102.61    68742.86    688.89 o 
   2  10   2        4.10      129.60     84.19 o 
   3  10   2    75596.63    74566.80    641.33 o 
   4  10   2     1595.93     1533.81     96.32 o 
   5  10   2    34619.25    34294.39    351.75 o 
   6  10   2        7.34      257.41    112.64 o 
   7  10   2    66182.77    65854.37    629.03 o 
   8  10   2     1286.83     1012.25    120.30 o 
   9  10   2    16829.20    17299.11    252.04 o 
  10  10   2     1125.00      877.20    133.00 o 
  11  10   2    38430.85    39243.70    449.20 o 
  12  10   2     3238.21     3126.68    179.58 o 
  13  10   2     7176.30     7668.30    234.87 o 
  14  10   2       34.01      302.57    222.49 o 
  15  10   2    33289.92    34253.03    546.55 o 
  16  10   2     1091.51     1139.45    224.18 o 
  17  10   2     3075.37     3169.30    272.38 o 
  18  10   2       33.21      468.77    379.24 o 
   1  11   2    32837.92    31981.41    370.30 o 
   2  11   2     1011.10      907.03    105.94 o 
   3  11   2    24530.23    24100.29    283.79 o 
   4  11   2       35.55      113.67    113.31 o 
   5  11   2    49962.46    49437.84    517.33 o 
   6  11   2     1747.05     1581.67    139.18 o 
   7  11   2    10611.33    10596.66    196.94 o 
   8  11   2      639.62      603.98    114.29 o 
   9  11   2    34846.40    35348.12    400.15 o 
  10  11   2      328.47      465.89    130.35 o 
  11  11   2     7312.71     7570.53    221.86 o 
  12  11   2      254.24      331.57    170.63 o 
  13  11   2    29125.93    28964.76    412.40 o 
  14  11   2      205.94      498.65    200.74 o 
  15  11   2     2408.93     2627.87    238.55 o 
  16  11   2       30.74      213.48    221.09 o 
  17  11   2    17499.36    18624.61    520.90 o 
   0  12   2       45.52       20.64    196.31 o 
   1  12   2     2415.20     2193.42    131.65 o 
   2  12   2       50.00      192.42    122.58 o 
   3  12   2     6879.48     6375.65    185.90 o 
   4  12   2       33.00      113.94    184.57 o 
   5  12   2    14014.62    13559.22    248.88 o 
   6  12   2        1.51      394.83    157.22 o 
   7  12   2     5304.70     5643.63    196.72 o 
   8  12   2      721.89      908.39    164.57 o 
   9  12   2     5164.23     5292.65    228.78 o 
  10  12   2       87.71      312.50    154.66 o 
  11  12   2     9519.86     9265.86    263.81 o 
  12  12   2      168.59      361.11    186.39 o 
  13  12   2     2575.18     2377.60    219.81 o 
  14  12   2       89.70      339.59    216.41 o 
  15  12   2     8125.73     7769.54    307.75 o 
  16  12   2      454.82      791.33    388.14 o 
  17  12   2      231.32      580.50    861.49 o 
   1  13   2    30070.54    28969.91    363.46 o 
   2  13   2     2098.84     2164.83    150.95 o 
   3  13   2    30940.25    30904.86    420.99 o 
   4  13   2      876.69      937.34    173.92 o 
   5  13   2    44366.25    44306.11    521.13 o 
   6  13   2     2069.88     1662.20    213.61 o 
   7  13   2    29521.75    30035.65    402.75 o 
   8  13   2      329.82      306.61    161.49 o 
   9  13   2    46339.11    46894.23    557.96 o 
  10  13   2     2365.46     3075.20    223.72 o 
  11  13   2    14131.80    14314.48    334.02 o 
  12  13   2       90.64      764.96    258.85 o 
  13  13   2    45602.99    46531.51    641.04 o 
  14  13   2     1290.20     1067.34    245.40 o 
  15  13   2     4462.77     4959.30    760.62 o 
   0  14   2     1237.69      836.51    204.08 o 
   1  14   2     7939.92     7969.76    209.60 o 
   2  14   2        0.73      281.16    189.84 o 
   3  14   2      832.26      851.23    189.51 o 
   4  14   2       34.21      505.49    208.34 o 
   5  14   2      542.75      801.48    178.63 o 
   6  14   2      378.06      309.10    163.78 o 
   7  14   2     5674.40     5412.84    239.96 o 
   8  14   2       88.05       72.82    166.12 o 
   9  14   2     2285.70     2188.71    211.41 o 
  10  14   2       31.72      208.03    211.12 o 
  11  14   2     4712.36     5166.95    274.82 o 
  12  14   2       94.55      304.78    235.97 o 
  13  14   2      868.75     1147.68    339.82 o 
  14  14   2        0.66     1231.69   1784.74 o 
   1  15   2    23103.41    23066.17    395.18 o 
   2  15   2     9737.15     8974.93    272.35 o 
   3  15   2    13875.73    14206.00    308.63 o 
   4  15   2      756.25      763.21    200.13 o 
   5  15   2    24709.18    24723.21    404.57 o 
   6  15   2     4975.71     4942.56    273.85 o 
   7  15   2     7985.79     7971.24    280.66 o 
   8  15   2      322.57      216.71    205.76 o 
   9  15   2    26206.23    26262.45    457.55 o 
  10  15   2     2047.18     1344.08    230.20 o 
  11  15   2     5396.11     5189.64    301.19 o 
  12  15   2      102.32     -176.19    582.86 o 
  13  15   2    19768.06    21132.57   1234.79 o 
   0  16   2     2641.86     2417.17    425.48 o 
   1  16   2    26109.27    25516.71    434.53 o 
   2  16   2        5.05      974.87    394.47 o 
   3  16   2    27640.27    27386.80    443.23 o 
   4  16   2      628.62      703.73    215.70 o 
   5  16   2    10407.71    10569.49    346.31 o 
   6  16   2      623.50     1109.17    237.72 o 
   7  16   2    25456.89    26406.89    482.92 o 
   8  16   2      489.39      686.69    272.78 o 
   9  16   2     6469.43     7380.12    345.71 o 
  10  16   2       90.76      335.14    510.87 o 
  11  16   2    18655.24    19152.38   1170.50 o 
   1  17   2     1180.70     1343.23    293.39 o 
   2  17   2      441.85     1093.30    293.94 o 
   3  17   2      271.73      602.33    278.56 o 
   4  17   2       76.17      881.71    462.51 o 
   5  17   2     1104.96     1494.77    351.84 o 
   6  17   2      497.23      558.74    238.58 o 
   7  17   2      452.87      774.59    244.12 o 
   8  17   2      105.29      659.51    729.57 o 
   9  17   2     2866.28     2333.33   1147.62 o 
   0  18   2     1282.30     2005.01    471.38 o 
   1  18   2    23521.97    23442.99    573.51 o 
   2  18   2       90.22      -90.10    308.41 o 
   3  18   2    27050.72    26057.79    820.31 o 
   4  18   2     3605.61     4783.04    630.36 o 
   5  18   2    16190.16    16458.33    606.10 o 
   6  18   2      124.32      383.74    763.97 o 
   7  18   2    21069.17    23062.63   1855.76 o 
   1   1   3    46645.05    47679.63    390.69 o 
   2   1   3    46722.73    47232.53    398.08 o 
   3   1   3    15459.12    15667.83    132.80 o 
   4   1   3      657.70      749.98     40.32 o 
   5   1   3    34333.14    34225.78    294.34 o 
   6   1   3    46765.66    46748.11    396.48 o 
   7   1   3    34772.76    34835.30    306.90 o 
   8   1   3      684.23      584.99     57.96 o 
   9   1   3    41895.47    39266.00    349.49 o 
  10   1   3    28982.81    27854.12    267.69 o 
  11   1   3    11346.19    10395.24    145.34 o 
  12   1   3     1536.04     1475.62    102.17 o 
  13   1   3    33905.09    33366.96    372.60 o 
  14   1   3    15056.81    15018.60    275.28 o 
  15   1   3     8164.70     8116.11    234.54 o 
  16   1   3     6303.60     6296.48    247.76 o 
  17   1   3    44425.73    44583.68    658.42 o 
  18   1   3     7871.63     7713.71    316.66 o 
  19   1   3     3909.35     4106.43    292.49 o 
  20   1   3     2391.61     2696.12    308.63 o 
  21   1   3    21068.58    21804.55   2334.88 o 
   0   2   3    14776.96    15590.34    200.40 o 
   1   2   3   124501.31   126887.49    983.94 o 
   2   2   3     8120.48     8720.12     84.78 o 
   3   2   3    18625.67    18954.96    160.65 o 
   4   2   3    22889.20    23939.77    194.49 o 
   5   2   3    18194.10    18905.26    176.79 o 
   6   2   3       26.30      133.89     46.86 o 
   7   2   3    37328.99    38453.09    335.50 o 
   8   2   3    10047.38     9400.72    119.90 o 
   9   2   3    22623.79    22842.50    224.80 o 
  10   2   3     1017.64     1058.82     74.70 o 
  11   2   3    16546.08    16360.19    197.41 o 
  12   2   3    11944.46    11705.21    181.90 o 
  13   2   3    11907.13    11424.71    200.19 o 
  14   2   3      632.79      829.51    138.80 o 
  15   2   3    13387.56    13418.47    279.35 o 
  16   2   3     9263.96     9173.81    267.91 o 
  17   2   3     4708.75     4623.47    245.00 o 
  18   2   3     1225.17     1463.83    281.76 o 
  19   2   3     9471.71     9749.29    362.13 o 
  20   2   3     3793.35     3963.87    341.65 o 
  21   2   3     1804.85     1615.52    808.27 o 
   1   3   3   114993.02   116921.28    911.03 o 
   2   3   3     2227.13     2233.97     51.16 o 
   3   3   3    59305.95    62441.74    497.48 o 
   4   3   3      560.85      589.13     47.79 o 
   5   3   3    45291.42    46683.16    372.07 o 
   6   3   3    15941.23    16751.39    166.38 o 
   7   3   3    18285.34    18404.63    182.15 o 
   8   3   3       38.62      151.83     53.04 o 
   9   3   3    46118.23    45402.36    399.27 o 
  10   3   3     5316.69     5211.18    111.25 o 
  11   3   3     1189.56      985.58    106.24 o 
  12   3   3      924.69      918.61    101.47 o 
  13   3   3    21603.82    21164.50    274.78 o 
  14   3   3     1558.61     1454.79    135.59 o 
  15   3   3      416.48      429.49    151.38 o 
  16   3   3     1762.73     1359.20    190.11 o 
  17   3   3    10962.51    11290.58    309.70 o 
  18   3   3     1389.70     1318.07    233.12 o 
  19   3   3      486.18      455.43    244.50 o 
  20   3   3      128.08      551.88    351.63 o 
  21   3   3     7216.80     7894.90    666.55 o 
   0   4   3    55904.49    56299.41    617.59 o 
   1   4   3    63792.57    63805.95    469.11 o 
   2   4   3      580.57      689.97     43.36 o 
   3   4   3   111792.35   110714.14    868.78 o 
   4   4   3    42469.13    42881.44    354.13 o 
   5   4   3    48947.23    48755.19    400.15 o 
   6   4   3     2832.87     2850.29     76.42 o 
   7   4   3   127004.84   126920.15   1037.61 o 
   8   4   3    46189.03    46165.80    403.12 o 
   9   4   3    25090.92    24724.88    252.80 o 
  10   4   3     8143.78     8289.66    144.78 o 
  11   4   3    73839.27    71972.16    672.96 o 
  12   4   3    19718.05    18697.35    247.68 o 
  13   4   3     3494.51     3358.03    140.18 o 
  14   4   3     4296.57     4227.88    160.41 o 
  15   4   3    54349.57    53356.22    615.01 o 
  16   4   3    14521.97    13839.53    318.39 o 
  17   4   3      942.27     1106.99    201.06 o 
  18   4   3     1676.95     1561.56    228.84 o 
  19   4   3    22663.02    22595.20    506.38 o 
  20   4   3     6815.10     6442.15    709.05 o 
  21   4   3      367.99      760.62   1003.53 o 
   1   5   3      120.59      217.95     38.63 o 
   2   5   3    10144.71    10912.25    114.63 o 
   3   5   3     6380.09     6903.97     88.99 o 
   4   5   3     1320.97     1708.22     59.00 o 
   5   5   3     1856.76     1761.87     58.71 o 
   6   5   3     3299.68     3484.72     78.86 o 
   7   5   3     1481.65     1456.55     63.77 o 
   8   5   3      821.95      923.25     73.42 o 
   9   5   3     8775.37     8758.32    146.76 o 
  10   5   3     5874.90     5892.31    132.18 o 
  11   5   3     3829.02     3517.17    123.80 o 
  12   5   3       27.57      134.76    113.61 o 
  13   5   3     5778.40     5690.67    164.28 o 
  14   5   3      247.04      139.38    132.12 o 
  15   5   3      998.97      813.54    149.76 o 
  16   5   3      222.69      254.99    156.44 o 
  17   5   3     1716.97     1455.34    266.87 o 
  18   5   3      605.57     1521.47    347.08 o 
  19   5   3      465.68      699.20    432.73 o 
  20   5   3       26.70      267.57    504.07 o 
   0   6   3    51310.42    52514.46    588.36 o 
   1   6   3    52890.83    51425.29    421.98 o 
   2   6   3     4358.13     4795.72     78.93 o 
   3   6   3    69883.88    68360.66    522.67 o 
   4   6   3    26312.29    26234.51    236.05 o 
   5   6   3    29743.53    28754.62    256.43 o 
   6   6   3     5377.95     5754.77     94.09 o 
   7   6   3    78182.45    76469.47    645.81 o 
   8   6   3    21885.03    21283.38    232.09 o 
   9   6   3    13255.26    12873.08    176.12 o 
  10   6   3     4560.14     4824.76    125.21 o 
  11   6   3    59284.98    58904.25    532.05 o 
  12   6   3    12217.40    12327.95    210.87 o 
  13   6   3     6469.64     6595.05    174.25 o 
  14   6   3     2120.43     1830.64    157.36 o 
  15   6   3    45004.52    44275.53    601.73 o 
  16   6   3    11314.67    11463.72    312.01 o 
  17   6   3     1380.03     1067.67    251.40 o 
  18   6   3     1792.66     1721.20    359.15 o 
  19   6   3    19848.35    20452.29    684.96 o 
  20   6   3     4883.39     5242.35    819.96 o 
   1   7   3    69900.34    68043.77    552.18 o 
   2   7   3    62499.91    64978.33    517.14 o 
   3   7   3    52212.15    52631.15    437.85 o 
   4   7   3      736.78     1050.16     61.21 o 
   5   7   3    74509.08    71813.19    541.83 o 
   6   7   3    23325.45    23331.60    224.25 o 
   7   7   3    26102.39    25688.71    256.19 o 
   8   7   3     1015.43     1009.68     99.98 o 
   9   7   3    71790.58    70507.03    636.08 o 
  10   7   3    25134.18    25122.03    304.31 o 
  11   7   3    14063.32    13857.41    246.84 o 
  12   7   3      145.60      297.04    129.90 o 
  13   7   3    47294.45    46696.27    530.13 o 
  14   7   3     6602.84     6428.03    217.06 o 
  15   7   3     2853.88     2743.81    206.76 o 
  16   7   3     1697.67     1463.42    203.36 o 
  17   7   3    30144.54    30980.42    471.79 o 
  18   7   3     6194.13     6369.08    360.96 o 
  19   7   3       79.65     -120.07    446.84 o 
  20   7   3      800.70      242.91    980.88 o 
   0   8   3     4157.04     4125.17    123.58 o 
   1   8   3      332.41      342.08     64.83 o 
   2   8   3      668.71      659.59     80.53 o 
   3   8   3      116.31      341.60     63.21 o 
   4   8   3     2461.36     2410.59     81.78 o 
   5   8   3     2335.12     2470.87    105.78 o 
   6   8   3       37.32      198.59     90.48 o 
   7   8   3     1647.81     1659.54    101.10 o 
   8   8   3     2764.95     2692.41    174.44 o 
   9   8   3     2910.34     2988.80    134.55 o 
  10   8   3      318.56      272.66    108.80 o 
  11   8   3     1318.05     1330.74    134.46 o 
  12   8   3     2131.54     2090.98    156.36 o 
  13   8   3     2085.23     2075.74    176.05 o 
  14   8   3       13.62      237.75    184.57 o 
  15   8   3     1711.25     1804.67    216.16 o 
  16   8   3     1987.99     2037.06    274.22 o 
  17   8   3      653.30      383.14    240.03 o 
  18   8   3      371.48      443.82    263.97 o 
  19   8   3      759.06      621.40    617.62 o 
   1   9   3    65698.74    65868.93    581.92 o 
   2   9   3    48974.70    48506.03    444.34 o 
   3   9   3    46165.41    47014.93    433.83 o 
   4   9   3      857.49     1017.93     86.46 o 
   5   9   3    53236.19    51806.84    460.16 o 
   6   9   3    31672.56    31657.97    338.20 o 
   7   9   3    22163.93    21998.24    268.94 o 
   8   9   3       80.61      299.58     96.78 o 
   9   9   3    66047.45    66278.45    616.69 o 
  10   9   3    26791.68    26954.83    337.06 o 
  11   9   3    13245.40    13038.97    254.84 o 
  12   9   3      158.31      277.48    158.00 o 
  13   9   3    38606.43    38752.16    495.61 o 
  14   9   3    14629.55    14919.58    317.00 o 
  15   9   3     5390.75     5558.79    248.69 o 
  16   9   3     1034.30     1168.06    227.62 o 
  17   9   3    26864.76    26938.24    498.05 o 
  18   9   3     7430.97     7947.44    378.47 o 
  19   9   3     1760.54     1338.04   1129.10 o 
   0  10   3     1177.15     1188.46    145.93 o 
   1  10   3    16678.91    16216.08    227.56 o 
   2  10   3      234.22      436.57     89.57 o 
   3  10   3    20244.24    19874.06    223.96 o 
   4  10   3     2985.05     3014.57    129.74 o 
   5  10   3     3541.88     3641.29    129.78 o 
   6  10   3      955.67     1014.49    110.10 o 
   7  10   3    20078.04    19723.44    259.90 o 
   8  10   3     1061.73     1112.64    121.70 o 
   9  10   3     3591.97     3615.01    152.21 o 
  10  10   3      738.47      830.25    136.78 o 
  11  10   3     6268.93     6495.02    201.20 o 
  12  10   3     3389.21     3289.76    185.58 o 
  13  10   3       39.05      146.32    172.36 o 
  14  10   3      790.67      945.01    178.85 o 
  15  10   3     6274.11     6325.75    298.14 o 
  16  10   3     1621.89     1597.97    314.99 o 
  17  10   3      673.67     1230.96    268.65 o 
  18  10   3      505.21      913.00    482.21 o 
   1  11   3    12482.81    11990.56    201.58 o 
   2  11   3    21429.33    20988.48    265.67 o 
   3  11   3     6023.11     5936.05    151.44 o 
   4  11   3      486.44      566.89    118.96 o 
   5  11   3    13056.35    13178.16    247.26 o 
   6  11   3    18240.71    18238.58    275.82 o 
   7  11   3    13111.34    13248.32    219.39 o 
   8  11   3      297.76      354.55    124.58 o 
   9  11   3    13792.52    14027.30    239.06 o 
  10  11   3    11955.31    11736.80    240.09 o 
  11  11   3     7061.80     6949.40    218.54 o 
  12  11   3      596.39      748.75    176.21 o 
  13  11   3    11077.31    11389.44    290.85 o 
  14  11   3     5335.04     5547.48    240.71 o 
  15  11   3     5172.05     5569.83    285.41 o 
  16  11   3      320.68     1390.26    460.92 o 
  17  11   3    12834.28    12223.67    447.98 o 
   0  12   3     7725.47     7603.87    397.16 o 
   1  12   3    35564.69    34383.02    403.22 o 
   2  12   3      272.38      321.54    116.89 o 
   3  12   3    15937.80    16078.30    276.16 o 
   4  12   3    15568.17    15245.86    269.68 o 
   5  12   3    16178.34    16826.63    287.43 o 
   6  12   3     1616.74     1688.63    205.10 o 
   7  12   3    20060.60    20388.93    309.32 o 
   8  12   3    13344.78    13394.90    262.39 o 
   9  12   3    15984.45    16154.13    422.35 o 
  10  12   3     5001.29     5190.42    267.69 o 
  11  12   3    16300.64    16799.52    332.35 o 
  12  12   3    10257.21    10071.48    273.87 o 
  13  12   3     9578.79     9934.13    285.71 o 
  14  12   3     4103.76     4214.54    275.25 o 
  15  12   3    13285.28    13112.24    336.99 o 
  16  12   3     5298.47     5023.24    483.66 o 
   1  13   3     3565.65     3458.28    159.80 o 
   2  13   3     1044.82      930.69    142.51 o 
   3  13   3      278.27      133.93    155.67 o 
   4  13   3      189.60      116.00    162.29 o 
   5  13   3      848.15      709.81    156.29 o 
   6  13   3      132.81      436.59    161.38 o 
   7  13   3        5.12      194.11    162.02 o 
   8  13   3      208.32      205.48    156.20 o 
   9  13   3     1484.31     1212.37    181.55 o 
  10  13   3       62.90      260.47    180.73 o 
  11  13   3      172.61       10.53    210.38 o 
  12  13   3        7.34      170.18    280.93 o 
  13  13   3      160.89      411.16    260.53 o 
  14  13   3      264.37      587.40    256.67 o 
  15  13   3      212.48      705.60    684.97 o 
   0  14   3    14210.41    14643.02    377.56 o 
   1  14   3    32679.43    31410.00    399.18 o 
   2  14   3      109.87      274.10    193.73 o 
   3  14   3    42569.41    42206.43    540.99 o 
   4  14   3     9076.84     9184.30    283.80 o 
   5  14   3    22409.57    22372.06    351.34 o 
   6  14   3     2138.32     2098.00    208.90 o 
   7  14   3    31427.88    31397.73    456.00 o 
   8  14   3     9879.22    10145.50    292.25 o 
   9  14   3     9559.93     9675.41    295.71 o 
  10  14   3     1577.06     1601.49    222.49 o 
  11  14   3    25146.77    26261.19    578.42 o 
  12  14   3     7639.34     7855.04    321.47 o 
  13  14   3     5011.49     4955.79    485.14 o 
  14  14   3     1825.66      506.47    585.07 o 
   1  15   3     2593.23     3062.85    227.15 o 
   2  15   3     8587.82     8836.33    275.80 o 
   3  15   3     3319.12     3701.48    235.04 o 
   4  15   3      126.49      202.99    197.56 o 
   5  15   3     7601.48     7384.59    284.94 o 
   6  15   3     5340.41     4922.76    250.94 o 
   7  15   3     2984.32     3051.42    232.48 o 
   8  15   3      101.87      461.28    222.19 o 
   9  15   3     4420.78     4627.69    294.27 o 
  10  15   3     2989.54     2823.25    310.53 o 
  11  15   3     2661.63     2972.24    276.12 o 
  12  15   3      167.58      995.29    995.29 o 
  13  15   3     7983.08    10343.75   1426.04 o 
   0  16   3     2395.34     1778.16    374.51 o 
   1  16   3     5486.41     5347.87    262.13 o 
   2  16   3       14.61      345.63    228.00 o 
   3  16   3    14985.58    14255.97    340.31 o 
   4  16   3     1194.60     1350.97    220.04 o 
   5  16   3     6299.16     6255.41    324.53 o 
   6  16   3        7.23      926.36    295.38 o 
   7  16   3    11964.78    11664.09    340.50 o 
   8  16   3     2408.87     2405.39    273.52 o 
   9  16   3     1076.18     1065.33    264.06 o 
  10  16   3       21.63      504.69    664.13 o 
  11  16   3     9849.64    10216.43   1548.01 o 
   1  17   3    21852.01    23553.93    541.49 o 
   2  17   3    11100.72    10708.04    332.38 o 
   3  17   3    21695.71    21613.39    436.65 o 
   4  17   3      295.56      636.82    235.60 o 
   5  17   3    27912.01    28580.01    496.79 o 
   6  17   3     8340.31     7591.21    338.81 o 
   7  17   3     9568.61     9653.78    469.85 o 
   8  17   3       94.81      208.94    850.17 o 
   0  18   3      349.51      201.16    524.34 o 
   1  18   3      590.49      752.12    369.26 o 
   2  18   3        7.74      206.96    389.69 o 
   3  18   3     2116.89     1717.91    320.96 o 
   4  18   3      291.77      745.23    390.03 o 
   5  18   3      205.21      799.24    633.17 o 
   3  19   3     8688.29    11557.56   1457.43 o 
   0   0   4   327762.31   344590.06   5500.60 o 
   1   0   4      815.12     1125.73     63.68 o 
   2   0   4       15.16       44.06     40.75 o 
   3   0   4     7745.60     7908.76    110.64 o 
   4   0   4   141988.95   142255.45   1624.61 o 
   5   0   4     4537.04     4434.08    167.28 o 
   6   0   4      124.22      241.29     69.85 o 
   7   0   4     8731.95     8626.09    167.10 o 
   8   0   4   138109.95   134689.17   1617.71 o 
   9   0   4     2480.00     2224.94    115.88 o 
  10   0   4     1893.49     1823.94    122.16 o 
  11   0   4    14078.91    13669.37    257.97 o 
  12   0   4    59451.65    59116.36   1084.17 o 
  13   0   4     6655.26     6773.41    283.28 o 
  14   0   4     1232.70      989.11    218.24 o 
  15   0   4     7092.01     7541.22    354.27 o 
  16   0   4    50217.77    52246.86   1375.08 o 
  17   0   4     3375.74     2894.61    330.66 o 
  18   0   4     5254.12     4732.37    384.08 o 
  19   0   4     4064.96     4162.25    423.29 o 
  20   0   4    34958.15    35439.03    881.35 o 
  21   0   4     1496.41     2012.20   1083.81 o 
   1   1   4      550.72      674.12     48.23 o 
   2   1   4    10585.18    11167.58    111.58 o 
   3   1   4      252.44      366.81     38.25 o 
   4   1   4     1663.63     1997.25     60.54 o 
   5   1   4      451.64      426.57     41.75 o 
   6   1   4    13447.66    13509.09    141.44 o 
   7   1   4     1783.83     1909.30     66.33 o 
   8   1   4       95.03      212.15     67.94 o 
   9   1   4       70.10      169.77     71.28 o 
  10   1   4    14212.85    13794.02    192.26 o 
  11   1   4      106.70      111.15     79.91 o 
  12   1   4       67.90       29.87     93.95 o 
  13   1   4      107.01      126.62    118.01 o 
  14   1   4    10754.94    10851.70    245.63 o 
  15   1   4       94.58      167.52    179.38 o 
  16   1   4       46.25       51.66    180.36 o 
  17   1   4      307.78      380.08    242.19 o 
  18   1   4     5561.47     5314.28    283.98 o 
  19   1   4       77.03       97.56    255.55 o 
  20   1   4      322.20      850.46    405.92 o 
  21   1   4      303.94     -286.13    878.99 o 
   0   2   4   503106.69   513038.81   5779.44 o 
   1   2   4      713.80      912.76     48.22 o 
   2   2   4      182.73      366.58     53.75 o 
   3   2   4     8461.58     9137.58     95.36 o 
   4   2   4   133628.44   134526.11   1021.61 o 
   5   2   4     3819.11     4097.70     67.62 o 
   6   2   4     4656.08     4852.13     82.40 o 
   7   2   4    10792.20    10776.59    127.81 o 
   8   2   4   110103.24   109292.90    900.07 o 
   9   2   4     2004.62     1911.63     79.12 o 
  10   2   4     8709.10     8531.03    130.83 o 
  11   2   4     9038.83     8893.43    147.34 o 
  12   2   4    50675.54    50010.83    511.08 o 
  13   2   4      514.30      507.89    122.00 o 
  14   2   4     3892.01     4300.82    182.93 o 
  15   2   4     7811.34     7429.58    243.00 o 
  16   2   4    30019.32    30948.66    506.41 o 
  17   2   4      362.37      278.66    173.56 o 
  18   2   4     8363.17     8453.60    319.46 o 
  19   2   4     1847.96     1394.03    264.14 o 
  20   2   4    14308.03    15246.20    434.88 o 
  21   2   4       26.61     -238.79    739.01 o 
   1   3   4    13829.53    14692.85    136.86 o 
   2   3   4    85849.65    85493.55    699.70 o 
   3   3   4     9290.81     9298.04    101.44 o 
   4   3   4      415.29      372.71     45.91 o 
   5   3   4     6156.26     6075.27     82.69 o 
   6   3   4   128888.08   126907.55    998.26 o 
   7   3   4     5668.48     5617.88     93.68 o 
   8   3   4      979.23     1008.10     67.25 o 
   9   3   4     6891.88     6551.39    134.00 o 
  10   3   4    89125.80    87562.49    766.29 o 
  11   3   4     2354.96     2443.98    116.50 o 
  12   3   4     4263.35     4372.86    140.30 o 
  13   3   4     2823.35     2939.71    161.11 o 
  14   3   4    58642.70    58009.44    650.80 o 
  15   3   4       28.02      389.97    208.66 o 
  16   3   4    10316.06    10132.75    289.36 o 
  17   3   4     4907.09     4780.98    291.57 o 
  18   3   4    30857.05    31054.19    539.15 o 
  19   3   4       81.83      211.23    260.33 o 
  20   3   4     5632.83     5892.06    453.08 o 
  21   3   4     1314.94     1412.14    986.03 o 
   0   4   4    79207.08    82652.87    854.75 o 
   1   4   4      226.94      301.00     41.70 o 
   2   4   4     3502.62     3609.37     69.45 o 
   3   4   4     3666.23     3700.25     67.26 o 
   4   4   4    26672.22    28356.69    247.81 o 
   5   4   4       32.87      260.46     63.75 o 
   6   4   4     3299.91     3639.37     78.58 o 
   7   4   4     3777.68     3911.82     83.17 o 
   8   4   4    10534.28    10636.50    128.96 o 
   9   4   4        7.21      107.06     68.36 o 
  10   4   4     4312.10     4261.64    130.60 o 
  11   4   4       82.12      180.11    100.73 o 
  12   4   4      682.20      669.53    108.17 o 
  13   4   4     1102.01      958.99    133.68 o 
  14   4   4     1919.37     1797.78    152.58 o 
  15   4   4     1031.47      687.12    150.55 o 
  16   4   4      275.02      226.44    178.36 o 
  17   4   4      101.96      229.60    207.54 o 
  18   4   4     2276.89     2306.36    247.18 o 
  19   4   4       32.90       86.27    308.87 o 
  20   4   4       73.84      193.88    521.66 o 
   1   5   4    30928.35    32368.77    267.96 o 
   2   5   4   286015.16   281356.19   2258.19 o 
   3   5   4    21088.17    22263.00    212.44 o 
   4   5   4     3945.66     3860.48     76.10 o 
   5   5   4     9891.86     9347.80    115.29 o 
   6   5   4   192004.88   187934.28   1469.38 o 
   7   5   4     2647.78     2642.39     84.28 o 
   8   5   4    26255.82    26048.49    256.92 o 
   9   5   4    20262.14    19663.40    225.29 o 
  10   5   4   137104.55   133278.98   1111.75 o 
  11   5   4     4915.15     4827.24    143.05 o 
  12   5   4    17881.79    17553.54    247.32 o 
  13   5   4     5175.71     5051.32    169.72 o 
  14   5   4    69133.88    69212.05    762.36 o 
  15   5   4      501.73      902.16    201.25 o 
  16   5   4    21647.60    22046.95    377.60 o 
  17   5   4     8735.23     8193.54    313.40 o 
  18   5   4    27680.06    28562.16    636.72 o 
  19   5   4      223.29      675.88    302.72 o 
  20   5   4    10454.07    11227.05    896.68 o 
   0   6   4    96532.66    97638.10   1061.62 o 
   1   6   4     5947.81     5745.50     91.07 o 
   2   6   4     1572.61     1722.84     63.50 o 
   3   6   4     7708.24     7770.19    103.89 o 
   4   6   4    69366.40    69379.38    564.75 o 
   5   6   4     1092.71     1110.89     63.59 o 
   6   6   4    15859.03    16524.63    172.19 o 
   7   6   4     4658.56     4529.51    101.31 o 
   8   6   4    51244.89    51280.20    473.07 o 
   9   6   4      502.31      537.93     90.33 o 
  10   6   4     5203.32     5241.35    136.77 o 
  11   6   4     1483.73     1317.21    122.64 o 
  12   6   4    16833.16    16868.45    240.94 o 
  13   6   4       83.10      273.31    164.15 o 
  14   6   4    12196.24    12336.34    267.55 o 
  15   6   4     2390.05     2440.90    194.00 o 
  16   6   4    12983.85    13660.45    344.51 o 
  17   6   4      344.50      516.80    259.55 o 
  18   6   4     3326.35     3557.73    380.82 o 
  19   6   4     1647.79     1477.74    369.69 o 
  20   6   4     3381.20     3901.92   1082.78 o 
   1   7   4     2343.33     2224.17     69.79 o 
   2   7   4    36974.02    36377.21    317.08 o 
   3   7   4     3348.87     3448.49     84.87 o 
   4   7   4      150.31      287.64     56.09 o 
   5   7   4     1673.56     1550.61     71.46 o 
   6   7   4    58889.57    58809.56    491.74 o 
   7   7   4     5881.94     5933.60    146.76 o 
   8   7   4     1194.02     1127.15     93.04 o 
   9   7   4     2757.27     2741.61    151.80 o 
  10   7   4    45544.78    45082.43    471.23 o 
  11   7   4      757.57      760.56    134.33 o 
  12   7   4     2521.98     2392.07    157.12 o 
  13   7   4     2689.80     2604.27    173.98 o 
  14   7   4    30642.21    30970.55    427.94 o 
  15   7   4      319.17      293.59    176.02 o 
  16   7   4     2922.19     2671.64    294.92 o 
  17   7   4     1519.17     1229.32    240.43 o 
  18   7   4    13181.11    13361.78    496.49 o 
  19   7   4        7.28     -369.65    526.46 o 
   0   8   4   157616.08   151893.58   1557.07 o 
   1   8   4     7328.09     6804.03    107.41 o 
   2   8   4     1063.52     1283.84     74.42 o 
   3   8   4    11667.50    11461.91    142.06 o 
   4   8   4   135058.56   130601.63   1039.32 o 
   5   8   4     7903.17     7673.31    160.32 o 
   6   8   4     7277.77     7435.05    136.91 o 
   7   8   4    13439.58    13351.91    203.68 o 
   8   8   4   112645.90   110635.32   1037.85 o 
   9   8   4     2295.82     2299.37    130.98 o 
  10   8   4     9670.77     9856.91    204.83 o 
  11   8   4    12295.83    11858.42    340.59 o 
  12   8   4    44402.59    43975.07    525.56 o 
  13   8   4       74.06       39.21    153.83 o 
  14   8   4    14457.35    13924.86    291.98 o 
  15   8   4     6926.30     6539.59    255.49 o 
  16   8   4    30526.11    30437.05    481.46 o 
  17   8   4       67.70      268.22    234.01 o 
  18   8   4     6607.36     7050.65    401.89 o 
  19   8   4     2164.98     1669.46   1016.91 o 
   1   9   4       23.25      132.22     73.45 o 
   2   9   4    10609.55    10510.97    151.13 o 
   3   9   4     1330.29     1632.74    124.63 o 
   4   9   4      253.56      277.08     76.21 o 
   5   9   4        5.79       64.04     90.43 o 
   6   9   4     3188.94     3216.19    132.18 o 
   7   9   4        3.62      304.57    114.32 o 
   8   9   4     2467.42     2464.68    126.93 o 
   9   9   4     5290.99     5234.77    171.64 o 
  10   9   4     1734.37     1776.63    145.15 o 
  11   9   4     1081.23     1072.26    146.67 o 
  12   9   4     1991.84     1958.70    167.95 o 
  13   9   4     1559.37     1340.57    209.98 o 
  14   9   4       24.64      116.12    199.60 o 
  15   9   4      457.24      432.65    233.52 o 
  16   9   4     1253.76     1252.34    234.76 o 
  17   9   4      716.14      724.78    261.35 o 
  18   9   4       78.93      659.88    917.59 o 
   0  10   4    85485.05    85194.11   1187.89 o 
   1  10   4     5796.66     5533.73    139.50 o 
   2  10   4      438.93      391.13     88.69 o 
   3  10   4     8762.41     8701.21    150.24 o 
   4  10   4    69062.78    67912.68    611.33 o 
   5  10   4     1104.97     1167.35    117.96 o 
   6  10   4      123.62      416.19    112.13 o 
   7  10   4     4960.36     4875.89    151.78 o 
   8  10   4    58848.08    59458.89    584.02 o 
   9  10   4      153.05      316.84    110.90 o 
  10  10   4      496.65      329.73    134.60 o 
  11  10   4     5131.00     5005.65    191.23 o 
  12  10   4    42851.05    43518.76    560.27 o 
  13  10   4     2895.63     3346.72    216.68 o 
  14  10   4      883.76      724.00    195.71 o 
  15  10   4     1855.68     1730.47    259.05 o 
  16  10   4    31799.26    32209.52    580.07 o 
  17  10   4      985.70      721.40    258.42 o 
  18  10   4     2623.21     2484.44    770.54 o 
   1  11   4     2828.38     2792.00    133.47 o 
   2  11   4    17436.60    17350.71    234.64 o 
   3  11   4     1275.96     1279.16    117.02 o 
   4  11   4      295.19      357.65    129.71 o 
   5  11   4     3544.93     3539.56    166.68 o 
   6  11   4    21984.38    21511.08    295.81 o 
   7  11   4      305.87      425.22    124.02 o 
   8  11   4       52.81      127.30    165.89 o 
   9  11   4     1276.46     1324.41    154.02 o 
  10  11   4    19361.70    19693.09    313.44 o 
  11  11   4      872.13      873.34    158.33 o 
  12  11   4     1398.07     1106.58    173.70 o 
  13  11   4      865.10      900.62    186.51 o 
  14  11   4    17494.58    17327.10    331.77 o 
  15  11   4      515.86      686.20    218.57 o 
  16  11   4     3243.06     3451.47    314.87 o 
  17  11   4     1794.64     1758.18    378.83 o 
   0  12   4    16491.41    16152.94    354.54 o 
   1  12   4      108.68      140.21    135.65 o 
   2  12   4     2473.89     2133.71    134.16 o 
   3  12   4     1063.23      671.86    136.79 o 
   4  12   4    15787.22    15493.21    273.81 o 
   5  12   4      252.65      384.27    159.47 o 
   6  12   4      284.62      400.64    160.36 o 
   7  12   4      614.25      455.83    152.99 o 
   8  12   4    10178.07    10561.48    254.74 o 
   9  12   4     1356.29      965.12    181.21 o 
  10  12   4      971.15      797.66    184.70 o 
  11  12   4     1814.96     2198.43    209.02 o 
  12  12   4     3095.59     3427.67    210.33 o 
  13  12   4      480.61      918.07    237.63 o 
  14  12   4      826.07      965.10    226.85 o 
  15  12   4     1636.97     1639.97    277.87 o 
  16  12   4     5140.31     5302.84    509.40 o 
   1  13   4     1014.82      955.87    135.63 o 
   2  13   4    59259.62    58622.96    641.37 o 
   3  13   4     4060.83     4275.63    198.16 o 
   4  13   4     1671.00     1885.87    169.27 o 
   5  13   4     1219.61     1424.52    241.09 o 
   6  13   4    41329.39    42004.00    508.36 o 
   7  13   4     6536.88     6531.99    234.87 o 
   8  13   4     3981.16     3727.57    235.84 o 
   9  13   4     2111.11     2009.38    206.58 o 
  10  13   4    33608.60    34262.41    500.31 o 
  11  13   4     2794.96     2794.49    236.92 o 
  12  13   4     4170.19     4721.98    276.32 o 
  13  13   4     2883.56     2826.63    304.18 o 
  14  13   4    26962.44    27361.05    592.38 o 
  15  13   4      371.14      286.13    952.07 o 
   0  14   4     6010.72     5379.67    274.34 o 
   1  14   4       13.63      262.36    150.02 o 
   2  14   4      373.25      489.56    177.03 o 
   3  14   4       11.29      143.34    178.32 o 
   4  14   4     4049.26     3934.36    212.14 o 
   5  14   4      661.10      411.05    163.58 o 
   6  14   4      256.93      145.97    183.75 o 
   7  14   4       12.56      335.87    248.38 o 
   8  14   4     2213.64     2049.51    225.66 o 
   9  14   4      493.11      454.63    217.83 o 
  10  14   4      691.32      675.38    261.55 o 
  11  14   4      550.72      663.23    222.72 o 
  12  14   4     2111.45     2321.47    270.68 o 
  13  14   4      463.64      582.89    429.86 o 
   1  15   4     7852.80     7442.15    280.21 o 
   2  15   4    45772.20    46169.57    592.71 o 
   3  15   4     3931.88     3433.94    239.94 o 
   4  15   4      951.96     1016.59    208.21 o 
   5  15   4     6415.72     6243.40    251.70 o 
   6  15   4    44027.95    43475.24    572.61 o 
   7  15   4      781.85      457.26    211.50 o 
   8  15   4     3415.67     3414.24    263.15 o 
   9  15   4     4517.07     5117.08    304.04 o 
  10  15   4    25626.17    26426.89    505.91 o 
  11  15   4      306.47       97.58    371.54 o 
  12  15   4     5892.57     6134.31    781.63 o 
   0  16   4    43480.25    42378.17    981.54 o 
   1  16   4     2187.35     2034.78    234.64 o 
   2  16   4      725.27      660.41    243.67 o 
   3  16   4     3879.78     3587.94    261.36 o 
   4  16   4    35076.59    34854.68    536.42 o 
   5  16   4      357.35      193.53    238.52 o 
   6  16   4     1594.34     2273.28    265.96 o 
   7  16   4     4009.93     3868.80    296.85 o 
   8  16   4    29911.29    29550.10    534.99 o 
   9  16   4      346.31      346.65    257.64 o 
  10  16   4     2414.98     1794.41    800.25 o 
   1  17   4      255.72      182.71    270.54 o 
   2  17   4     2915.91     3152.15    268.99 o 
   3  17   4      110.52      195.40    246.62 o 
   4  17   4        0.50       81.20    231.11 o 
   5  17   4      296.76      715.78    288.64 o 
   6  17   4      982.21      469.65    273.58 o 
   7  17   4      174.63      409.83    560.16 o 
   0  18   4    35094.82    34600.92   1348.24 o 
   1  18   4     1302.57      324.43    673.38 o 
   2  18   4      134.85      845.85    487.56 o 
   3  18   4     3886.45     4790.60    393.15 o 
   4  18   4    39175.93    38284.97    859.43 o 
   5  18   4     1274.20     1252.01    583.66 o 
   1  19   4     1545.22     1384.35   1202.18 o 
   1   1   5     3598.44     3765.25     61.14 o 
   2   1   5    63262.21    63868.66    544.32 o 
   3   1   5     2400.29     2447.06     72.96 o 
   4   1   5     1242.95     1288.49     42.41 o 
   5   1   5     1062.44     1175.61     62.32 o 
   6   1   5   124378.60   120895.82   1072.29 o 
   7   1   5     6668.44     6946.09    101.80 o 
   8   1   5     4507.07     4455.78     92.44 o 
   9   1   5     3513.26     3263.17     91.12 o 
  10   1   5   101035.20    96843.11    827.07 o 
  11   1   5     2784.97     2706.94    111.96 o 
  12   1   5     7919.92     7908.00    167.37 o 
  13   1   5     2925.42     3009.82    159.88 o 
  14   1   5    74551.95    74604.33    963.94 o 
  15   1   5      708.76      889.50    202.34 o 
  16   1   5    13734.94    13704.19    340.49 o 
  17   1   5     7301.00     7301.35    294.00 o 
  18   1   5    37848.14    38267.56    624.01 o 
  19   1   5      586.96      558.54    236.80 o 
  20   1   5     6719.96     6858.36    355.28 o 
  21   1   5     3054.38     2188.21   1031.32 o 
   0   2   5   284151.00   291212.84   3313.85 o 
   1   2   5      118.06      253.22     40.50 o 
   2   2   5     1818.63     2131.90     54.69 o 
   3   2   5      807.49      912.14     57.82 o 
   4   2   5    62367.99    63004.66    505.29 o 
   5   2   5     2613.02     2679.26     58.78 o 
   6   2   5     5699.12     6198.94     89.31 o 
   7   2   5     1057.00     1108.04     60.13 o 
   8   2   5    77153.45    77781.95    631.00 o 
   9   2   5     3873.43     3731.61     95.89 o 
  10   2   5      753.67      481.84     87.42 o 
  11   2   5     2235.38     2214.31    110.27 o 
  12   2   5    31196.73    30967.60    385.35 o 
  13   2   5     2469.99     2340.40    158.53 o 
  14   2   5     1896.46     2037.12    167.92 o 
  15   2   5     3494.68     3485.85    216.16 o 
  16   2   5    22530.64    23619.41    440.72 o 
  17   2   5     2100.29     2135.87    228.00 o 
  18   2   5     2439.75     2288.67    257.83 o 
  19   2   5     1403.87      655.61    239.88 o 
  20   2   5    11264.49    12219.32    492.02 o 
  21   2   5      601.24      936.63    943.83 o 
   1   3   5    14922.07    15195.24    144.51 o 
   2   3   5    47382.99    47867.80    405.67 o 
   3   3   5      753.11      735.06     49.72 o 
   4   3   5     2197.35     2490.56     62.56 o 
   5   3   5    19520.46    19997.80    186.92 o 
   6   3   5    62323.42    63265.74    515.17 o 
   7   3   5      710.06      770.73     59.66 o 
   8   3   5    11225.33    11591.12    136.18 o 
   9   3   5     6265.40     5541.35    109.12 o 
  10   3   5    39733.63    39358.01    392.44 o 
  11   3   5     1579.33     1528.91    111.87 o 
  12   3   5    10347.50    10522.90    211.07 o 
  13   3   5     4505.29     4442.46    169.85 o 
  14   3   5    23275.14    22846.73    334.89 o 
  15   3   5      273.88      318.62    172.91 o 
  16   3   5     5082.84     5291.67    276.04 o 
  17   3   5     2688.35     2551.13    242.63 o 
  18   3   5     5035.05     4999.02    286.87 o 
  19   3   5      248.66      300.75    231.81 o 
  20   3   5     3275.47     4091.58    396.85 o 
   0   4   5   381697.94   385434.66   3869.24 o 
   1   4   5    14811.83    15178.86    148.80 o 
   2   4   5     1480.99     1714.47     59.72 o 
   3   4   5    39531.17    41014.21    355.90 o 
   4   4   5   220030.94   216820.66   1641.08 o 
   5   4   5     7731.18     7787.72    103.91 o 
   6   4   5     4766.33     5170.85     90.66 o 
   7   4   5    26201.19    26595.47    244.74 o 
   8   4   5   162960.22   162261.16   1277.92 o 
   9   4   5     1852.75     2052.70    128.17 o 
  10   4   5     9177.20     8899.32    153.68 o 
  11   4   5    13387.46    13312.58    212.53 o 
  12   4   5    58354.27    58354.15    615.39 o 
  13   4   5      654.83      441.53    127.14 o 
  14   4   5    10681.30    10889.87    239.63 o 
  15   4   5     8506.72     8412.09    260.92 o 
  16   4   5    40364.10    40987.28    575.35 o 
  17   4   5      307.46       82.66    195.13 o 
  18   4   5    10100.83    10192.43    373.87 o 
  19   4   5     3778.09     4075.78    318.93 o 
  20   4   5    20098.18    20578.69    918.85 o 
   1   5   5     6744.64     7512.92     95.06 o 
   2   5   5     4233.36     4180.67     82.78 o 
   3   5   5     9508.32    10703.11    140.35 o 
   4   5   5      367.06      445.98     58.07 o 
   5   5   5      654.53      639.66     58.39 o 
   6   5   5     5001.52     5184.29    102.53 o 
   7   5   5       21.05       54.43     65.47 o 
   8   5   5       67.20      214.47     81.59 o 
   9   5   5     3685.48     3834.89    117.74 o 
  10   5   5     4832.61     4668.51    131.12 o 
  11   5   5     3019.40     3014.25    160.28 o 
  12   5   5       55.24      236.33    151.95 o 
  13   5   5      521.29      240.35    111.44 o 
  14   5   5     3496.93     3454.27    168.15 o 
  15   5   5      953.98      818.03    161.79 o 
  16   5   5      134.50      229.80    187.04 o 
  17   5   5      258.40      155.82    234.01 o 
  18   5   5     3352.50     3528.68    361.91 o 
  19   5   5      196.47      495.63    334.16 o 
  20   5   5      796.67      973.95    727.92 o 
   0   6   5   225302.33   225407.44   2285.43 o 
   1   6   5    18066.31    18158.87    173.85 o 
   2   6   5     3119.06     3470.42     79.56 o 
   3   6   5    12104.97    12260.72    141.40 o 
   4   6   5   136867.80   134237.20   1100.34 o 
   5   6   5    11708.89    12437.19    140.87 o 
   6   6   5     2629.78     2618.73     98.18 o 
   7   6   5    16453.69    16101.04    185.53 o 
   8   6   5    95789.04    93979.66    790.65 o 
   9   6   5     2868.04     2687.27    113.13 o 
  10   6   5     7127.22     6969.56    157.24 o 
  11   6   5    18254.70    17681.53    245.88 o 
  12   6   5    38586.57    38336.36    426.10 o 
  13   6   5     2432.94     2501.35    161.39 o 
  14   6   5     6499.86     6383.23    232.77 o 
  15   6   5     7331.03     7763.08    259.32 o 
  16   6   5    29752.40    29175.48    482.92 o 
  17   6   5      196.22       74.45    265.47 o 
  18   6   5     7565.27     7268.76    418.44 o 
  19   6   5     3267.51     3698.71    526.77 o 
   1   7   5    12793.71    12427.33    136.70 o 
   2   7   5   141293.02   137750.31   1060.40 o 
   3   7   5    10317.95    10445.13    135.46 o 
   4   7   5     3435.56     3607.05     92.80 o 
   5   7   5    18014.16    17434.69    179.11 o 
   6   7   5   107793.52   105443.73    848.51 o 
   7   7   5     5514.43     5540.40    120.15 o 
   8   7   5    10649.18    10889.67    168.13 o 
   9   7   5    17804.62    17986.54    231.58 o 
  10   7   5    68667.23    68362.25    700.89 o 
  11   7   5     1595.91     1409.04    145.85 o 
  12   7   5    12525.58    12166.24    282.19 o 
  13   7   5     8407.40     8427.89    246.51 o 
  14   7   5    40859.93    39821.08    539.98 o 
  15   7   5       33.67      221.75    211.33 o 
  16   7   5     8347.01     8521.64    325.36 o 
  17   7   5     6044.74     5752.13    310.55 o 
  18   7   5    17093.19    17719.34    555.19 o 
  19   7   5       43.13      713.28   1006.62 o 
   0   8   5    11643.31    11443.03    197.23 o 
   1   8   5     2033.44     2023.66     77.63 o 
   2   8   5       84.27      243.90     67.65 o 
   3   8   5      787.99      862.72     83.65 o 
   4   8   5     2878.81     3002.81    111.55 o 
   5   8   5      168.93      316.58     76.35 o 
   6   8   5      788.59      721.44     96.54 o 
   7   8   5      109.70      193.21    105.97 o 
   8   8   5     6507.21     6691.37    166.67 o 
   9   8   5      686.39      727.67    120.91 o 
  10   8   5      105.20      182.16    162.36 o 
  11   8   5      344.10      179.64    128.53 o 
  12   8   5     4975.63     5231.40    205.89 o 
  13   8   5      238.10      252.97    204.62 o 
  14   8   5      376.71      313.17    212.70 o 
  15   8   5      896.04     1086.36    230.68 o 
  16   8   5     7971.55     7669.65    326.75 o 
  17   8   5      597.36      253.88    259.76 o 
  18   8   5      390.73      815.33    317.80 o 
  19   8   5      518.36     -346.86   1087.93 o 
   1   9   5    12221.89    12203.48    164.74 o 
   2   9   5   124753.20   121143.59   1033.70 o 
   3   9   5    14125.38    13796.74    182.29 o 
   4   9   5      416.17      433.69     84.11 o 
   5   9   5     3155.52     3081.60    123.10 o 
   6   9   5    98868.17    97738.99    896.13 o 
   7   9   5     4596.28     4571.37    138.30 o 
   8   9   5     2911.64     2975.85    142.70 o 
   9   9   5     9977.69    10123.40    218.05 o 
  10   9   5    81254.35    81490.02    870.87 o 
  11   9   5     8450.89     8564.24    225.64 o 
  12   9   5     3584.83     3497.07    194.60 o 
  13   9   5     4672.19     4837.94    215.09 o 
  14   9   5    54114.39    54401.23    687.08 o 
  15   9   5     3585.92     3381.41    301.97 o 
  16   9   5     8482.23     8630.29    322.07 o 
  17   9   5     4750.12     5111.99    346.26 o 
  18   9   5    30417.39    30453.95    847.65 o 
   0  10   5    16401.85    15797.30    324.62 o 
   1  10   5     2507.43     2651.36    130.50 o 
   2  10   5      622.64      684.74    104.10 o 
   3  10   5     3786.51     3589.68    117.51 o 
   4  10   5    10909.38    10366.86    170.64 o 
   5  10   5     2599.27     2571.53    136.62 o 
   6  10   5     1845.16     1776.24    134.90 o 
   7  10   5     1684.72     1550.22    149.71 o 
   8  10   5    13426.27    13423.46    239.85 o 
   9  10   5     2197.74     2374.56    168.13 o 
  10  10   5       63.83       60.63    138.29 o 
  11  10   5      927.16      981.02    163.89 o 
  12  10   5     7908.01     8176.92    316.62 o 
  13  10   5      817.23      781.00    206.17 o 
  14  10   5     2662.80     2849.51    237.71 o 
  15  10   5     1029.55     1608.87    474.63 o 
  16  10   5     5704.48     6102.27    303.65 o 
  17  10   5      468.79      622.46    369.04 o 
  18  10   5     1204.87     2345.68   1005.59 o 
   1  11   5     7535.54     7146.53    161.67 o 
   2  11   5    46071.41    45652.52    474.82 o 
   3  11   5     7374.30     7095.88    175.50 o 
   4  11   5       20.48      191.19    130.96 o 
   5  11   5     2783.79     2739.37    157.56 o 
   6  11   5    47845.85    48345.45    521.52 o 
   7  11   5     4875.67     5157.07    179.63 o 
   8  11   5      585.44      971.55    140.31 o 
   9  11   5     3830.31     3594.83    177.73 o 
  10  11   5    29461.33    30307.82    402.23 o 
  11  11   5     3970.88     3743.78    195.91 o 
  12  11   5     1398.52     1040.29    192.30 o 
  13  11   5     1051.70      850.45    212.27 o 
  14  11   5    16852.34    17368.18    376.84 o 
  15  11   5     2023.66     2419.91    250.69 o 
  16  11   5     2544.74     2983.17    333.35 o 
   0  12   5    57703.73    56715.74    852.84 o 
   1  12   5     2064.16     1902.78    134.84 o 
   2  12   5      871.02      963.29    124.70 o 
   3  12   5     2471.26     2685.64    163.94 o 
   4  12   5    41700.48    41329.29    504.19 o 
   5  12   5     1523.29     1161.31    159.37 o 
   6  12   5     3022.37     3050.22    185.83 o 
   7  12   5     2304.89     2165.51    192.65 o 
   8  12   5    51699.50    51248.85    674.59 o 
   9  12   5     1551.21     1539.72    183.94 o 
  10  12   5     2455.63     2161.15    224.45 o 
  11  12   5     1942.99     2146.95    219.25 o 
  12  12   5    34442.84    35703.25    479.14 o 
  13  12   5     1262.50     1177.32    221.06 o 
  14  12   5     4065.47     3382.84    296.53 o 
  15  12   5     2200.10     2144.34    313.38 o 
  16  12   5    20768.75    21544.00    966.85 o 
   1  13   5     1689.44     1617.12    150.17 o 
   2  13   5     1798.31     1946.69    203.52 o 
   3  13   5      674.52      757.48    151.60 o 
   4  13   5        4.96      174.39    165.57 o 
   5  13   5      612.60      832.22    211.51 o 
   6  13   5     1057.05     1373.29    177.78 o 
   7  13   5      315.97      535.61    182.57 o 
   8  13   5      141.29      146.00    202.60 o 
   9  13   5      622.08      524.89    207.50 o 
  10  13   5     1002.78      537.07    204.58 o 
  11  13   5       14.98      182.07    266.28 o 
  12  13   5       66.84      231.29    230.54 o 
  13  13   5      204.29      349.48    257.18 o 
  14  13   5     1169.51     1336.51    654.16 o 
   0  14   5    55891.36    56618.73   1065.75 o 
   1  14   5     5355.19     5387.28    214.10 o 
   2  14   5      939.90     1309.63    192.12 o 
   3  14   5     7703.29     7579.01    254.96 o 
   4  14   5    61505.06    61915.20    715.87 o 
   5  14   5     3247.93     3459.48    216.64 o 
   6  14   5     2186.58     1910.08    205.88 o 
   7  14   5     8665.29     9259.25    306.20 o 
   8  14   5    45174.90    45913.60    651.56 o 
   9  14   5     1509.57     1446.02    237.82 o 
  10  14   5     6297.69     6419.38    311.10 o 
  11  14   5     7382.86     7769.26    338.89 o 
  12  14   5    33677.25    33546.18    664.21 o 
  13  14   5      716.05     1330.70    396.43 o 
   1  15   5      361.35      434.95    198.72 o 
   2  15   5    18503.76    18616.32    372.29 o 
   3  15   5      733.28      672.10    280.49 o 
   4  15   5      304.78      579.88    209.55 o 
   5  15   5     1095.71      468.60    215.46 o 
   6  15   5    15837.10    15949.69    371.75 o 
   7  15   5      361.75      672.29    231.90 o 
   8  15   5      200.86      381.69    232.79 o 
   9  15   5      821.77      417.16    253.98 o 
  10  15   5     9446.26     9438.64    359.43 o 
  11  15   5       85.36      228.12    427.64 o 
  12  15   5     1522.79     1521.25   1008.67 o 
   0  16   5    15949.63    16797.26    585.17 o 
   1  16   5     2330.92     2159.92    275.46 o 
   2  16   5      991.89      845.80    306.77 o 
   3  16   5     1976.45     1750.36    240.21 o 
   4  16   5    18832.49    18394.70    419.29 o 
   5  16   5      584.83      631.71    227.33 o 
   6  16   5      107.61      354.49    225.99 o 
   7  16   5     2399.83     2208.70    330.22 o 
   8  16   5    10030.55    10417.89    373.03 o 
   9  16   5      413.62      306.89    350.35 o 
   1  17   5     3546.54     2971.45    336.33 o 
   2  17   5    45167.78    44777.87    649.31 o 
   3  17   5     2516.32     2146.29    307.75 o 
   4  17   5     1406.38     1220.89    272.93 o 
   5  17   5     5359.21     5793.08    454.52 o 
   6  17   5    31598.97    32094.14    690.69 o 
   0  18   5     1483.06      646.89    722.81 o 
   1  18   5       42.23      800.76    841.93 o 
   2  18   5       24.89     1077.69    468.12 o 
   3  18   5      747.43      336.97    429.73 o 
   4  18   5     1252.46      593.78    430.13 o 
   0   0   6   193200.89   202117.27   3251.11 o 
   1   0   6    30254.24    31693.14    391.72 o 
   2   0   6     3530.44     3857.02     94.28 o 
   3   0   6    44058.50    43594.45    492.60 o 
   4   0   6    83338.98    83582.47    997.46 o 
   5   0   6    54975.91    54572.11    620.58 o 
   6   0   6    19187.42    19060.77    234.76 o 
   7   0   6    71015.92    71430.22    850.93 o 
   8   0   6    42698.43    41990.26    529.54 o 
   9   0   6    34159.29    33513.25    479.62 o 
  10   0   6    26168.80    26572.50    408.23 o 
  11   0   6    70470.65    70340.70    925.63 o 
  12   0   6    22046.13    21950.22    407.29 o 
  13   0   6    22389.30    22492.67    475.55 o 
  14   0   6     8978.32     8918.58    614.60 o 
  15   0   6    52214.84    51983.26   1028.50 o 
  16   0   6    14681.42    14774.49    494.87 o 
  17   0   6     6216.73     6851.60    420.53 o 
  18   0   6     6344.57     6736.98    529.32 o 
  19   0   6    30599.65    31882.22    822.56 o 
  20   0   6     7528.43     6914.65    653.67 o 
   1   1   6     6167.11     6457.32     83.39 o 
   2   1   6    13588.18    14497.06    144.59 o 
   3   1   6    10638.30    11271.03    126.20 o 
   4   1   6     6405.06     6798.92    103.23 o 
   5   1   6     3312.46     3382.71     60.34 o 
   6   1   6    16606.59    17079.39    166.57 o 
   7   1   6    11353.05    11623.12    132.11 o 
   8   1   6     1889.96     1688.83     75.50 o 
   9   1   6     8052.84     8052.13    134.00 o 
  10   1   6     1989.98     2203.03    108.70 o 
  11   1   6     5688.33     5524.07    144.58 o 
  12   1   6     1561.85     1564.11    134.43 o 
  13   1   6     7160.88     7230.00    217.85 o 
  14   1   6      351.11      549.85    168.21 o 
  15   1   6     2571.15     2702.22    213.35 o 
  16   1   6     2076.76     1524.21    201.96 o 
  17   1   6     5223.24     5312.34    290.13 o 
  18   1   6     1119.89     1128.50    229.00 o 
  19   1   6      249.49      377.84    255.79 o 
  20   1   6      284.58      484.95    337.55 o 
   0   2   6      571.64      585.42     64.97 o 
   1   2   6    76244.55    78838.56    650.79 o 
   2   2   6     5948.65     6340.30     80.85 o 
   3   2   6    56799.98    56956.43    480.08 o 
   4   2   6     7083.53     6921.14    107.02 o 
   5   2   6    19771.64    19658.29    190.52 o 
   6   2   6      164.80      133.58     56.35 o 
   7   2   6    84583.41    84328.29    678.09 o 
   8   2   6    13046.10    12929.93    158.18 o 
   9   2   6    11385.69    11097.12    142.23 o 
  10   2   6     1766.53     1812.83    101.97 o 
  11   2   6    50267.93    50508.46    533.86 o 
  12   2   6     6521.85     6503.34    178.93 o 
  13   2   6     6661.25     6401.16    201.65 o 
  14   2   6     5583.79     5593.43    214.48 o 
  15   2   6    30062.73    29190.02    479.23 o 
  16   2   6     9642.13     9439.52    297.90 o 
  17   2   6     1742.61     1703.01    232.76 o 
  18   2   6     3022.80     2549.41    264.40 o 
  19   2   6    14655.40    15058.45    430.88 o 
  20   2   6     3632.18     3531.28    415.35 o 
   1   3   6   108580.80   109811.48    898.19 o 
   2   3   6    69254.23    71780.27    557.61 o 
   3   3   6    61314.80    62165.63    522.89 o 
   4   3   6     3069.61     3515.40     75.18 o 
   5   3   6    72855.20    73089.00    574.12 o 
   6   3   6    51652.44    51949.61    431.32 o 
   7   3   6    33769.16    34101.24    300.11 o 
   8   3   6      435.78      361.95     67.67 o 
   9   3   6    66862.20    66249.79    568.46 o 
  10   3   6    44819.85    44307.52    420.05 o 
  11   3   6    14791.71    14569.96    220.20 o 
  12   3   6      774.42      536.68    121.07 o 
  13   3   6    34337.73    34254.33    431.67 o 
  14   3   6    15180.03    14869.31    299.45 o 
  15   3   6     5498.95     5823.07    255.84 o 
  16   3   6     5270.45     5187.49    263.89 o 
  17   3   6    32283.27    33143.33    554.43 o 
  18   3   6     6969.62     6775.81    315.03 o 
  19   3   6     1909.26     2032.17    285.46 o 
  20   3   6     2139.29     2448.71    462.09 o 
   0   4   6      963.97      876.85     91.54 o 
   1   4   6     7397.28     7286.41     97.45 o 
   2   4   6     1815.47     2086.99     63.53 o 
   3   4   6     1190.57     1017.29     60.45 o 
   4   4   6     1582.66     1690.99     69.66 o 
   5   4   6      374.12      262.92     53.14 o 
   6   4   6        8.42       37.07     60.27 o 
   7   4   6     8505.71     8456.51    137.91 o 
   8   4   6     2294.69     2481.67     90.48 o 
   9   4   6      580.92      661.08    127.16 o 
  10   4   6      201.47      189.10     88.99 o 
  11   4   6     5796.02     5580.13    161.56 o 
  12   4   6     1486.90     1354.17    123.24 o 
  13   4   6      126.71      294.70    132.90 o 
  14   4   6      164.66      163.98    145.92 o 
  15   4   6     2160.84     2094.09    183.81 o 
  16   4   6      165.44        6.25    208.56 o 
  17   4   6      398.57      289.05    195.02 o 
  18   4   6       78.37      212.95    221.99 o 
  19   4   6      320.61      281.47    259.58 o 
  20   4   6      143.32      606.23    907.81 o 
   1   5   6   116171.55   116729.44    900.53 o 
   2   5   6    66312.02    70655.77    595.87 o 
   3   5   6    69799.29    70149.32    592.15 o 
   4   5   6      780.50     1123.82     65.79 o 
   5   5   6    74600.55    73510.77    603.21 o 
   6   5   6    36468.62    36883.11    315.53 o 
   7   5   6    42708.04    43230.43    375.16 o 
   8   5   6       63.43      140.66    105.06 o 
   9   5   6    88312.48    86716.80    787.10 o 
  10   5   6    30427.80    30507.21    344.56 o 
  11   5   6    17938.49    17661.82    248.41 o 
  12   5   6      802.32      875.03    125.88 o 
  13   5   6    46049.76    45448.65    512.74 o 
  14   5   6    15641.25    15387.34    296.19 o 
  15   5   6     3961.37     4004.04    212.25 o 
  16   5   6      743.79      636.51    191.86 o 
  17   5   6    43918.02    42823.34    719.03 o 
  18   5   6    10648.33    10723.93    448.47 o 
  19   5   6     1352.36     1699.83    485.39 o 
   0   6   6     4765.63     4889.76    137.36 o 
   1   6   6    35208.88    36397.30    307.77 o 
   2   6   6     1022.36     1118.78     68.50 o 
   3   6   6    33894.68    33810.07    311.01 o 
   4   6   6     4885.59     5088.05    100.61 o 
   5   6   6    10706.17    10746.06    144.59 o 
   6   6   6     2290.79     2466.93     89.83 o 
   7   6   6    38104.39    37754.49    337.74 o 
   8   6   6     4032.89     3963.83    123.34 o 
   9   6   6     8186.62     7775.03    161.50 o 
  10   6   6      848.72      976.54    112.87 o 
  11   6   6    17236.87    17070.25    246.52 o 
  12   6   6     7371.41     7253.27    191.20 o 
  13   6   6      340.68      444.68    153.73 o 
  14   6   6      193.00      403.59    192.40 o 
  15   6   6    16713.64    16281.68    378.42 o 
  16   6   6     6562.30     6392.89    306.18 o 
  17   6   6      906.42      787.42    257.99 o 
  18   6   6       58.52      416.63    322.55 o 
  19   6   6     6665.29     7561.26    955.87 o 
   1   7   6    31159.19    31490.14    276.74 o 
   2   7   6     9175.04     8938.48    127.52 o 
   3   7   6    13923.15    14259.29    157.34 o 
   4   7   6       74.93      357.43     85.73 o 
   5   7   6    17128.71    16800.40    193.12 o 
   6   7   6    15497.18    15157.21    183.57 o 
   7   7   6    15866.77    15861.07    199.78 o 
   8   7   6      515.97      478.81     99.24 o 
   9   7   6    16368.33    16025.43    229.87 o 
  10   7   6    10932.68    11045.55    210.07 o 
  11   7   6     5473.85     5376.22    187.90 o 
  12   7   6     1755.11     1972.00    179.14 o 
  13   7   6    10058.75    10071.81    286.17 o 
  14   7   6     6066.52     5888.69    255.25 o 
  15   7   6     6180.71     6350.18    294.89 o 
  16   7   6     1592.98     1453.30    244.12 o 
  17   7   6    12519.94    13067.31    400.86 o 
  18   7   6     2105.46     2175.33    384.81 o 
  19   7   6     1197.78     -349.95    849.14 o 
   0   8   6    24820.57    24367.73    314.27 o 
   1   8   6    56526.56    55850.10    473.31 o 
   2   8   6      224.39      280.28     67.46 o 
   3   8   6    79309.35    78043.36    644.09 o 
   4   8   6    28608.40    28151.44    264.57 o 
   5   8   6    29721.62    29058.85    279.35 o 
   6   8   6     1150.78     1018.58     98.89 o 
   7   8   6    70631.72    70257.08    744.86 o 
   8   8   6    31007.06    30726.48    385.64 o 
   9   8   6    15644.88    15410.14    257.63 o 
  10   8   6     2889.86     2904.00    163.84 o 
  11   8   6    44561.73    44480.47    529.27 o 
  12   8   6    22652.07    23002.41    370.67 o 
  13   8   6     5510.02     6024.14    254.67 o 
  14   8   6     1650.57     1433.82    198.39 o 
  15   8   6    37049.95    37367.41    599.55 o 
  16   8   6    14736.86    15667.53    640.59 o 
  17   8   6     3869.86     4549.07    331.03 o 
  18   8   6      633.21     1643.84    502.08 o 
   1   9   6      158.87      309.49     92.87 o 
   2   9   6       36.79      146.81     77.98 o 
   3   9   6     1334.80     1534.22    100.93 o 
   4   9   6     2213.43     2352.06    111.05 o 
   5   9   6     1583.08     1642.76    114.49 o 
   6   9   6      517.59      396.41    101.28 o 
   7   9   6       11.77      377.88    146.48 o 
   8   9   6      910.38      741.99    130.57 o 
   9   9   6      971.06      794.52    128.81 o 
  10   9   6        7.57       46.40    155.57 o 
  11   9   6      887.65      839.48    157.91 o 
  12   9   6     2309.13     2299.26    179.57 o 
  13   9   6      602.40      565.65    202.04 o 
  14   9   6      531.62      646.51    198.01 o 
  15   9   6      108.41      525.20    248.69 o 
  16   9   6      416.13      822.22    250.19 o 
  17   9   6      662.22      816.39    290.96 o 
  18   9   6       50.69      -53.18    506.47 o 
   0  10   6    61358.91    60797.73    826.52 o 
   1  10   6    25207.27    25380.78    299.99 o 
   2  10   6      137.60      278.56    120.73 o 
   3  10   6    42227.54    41120.11    425.25 o 
   4  10   6    40432.65    39957.46    395.09 o 
   5  10   6    31233.48    30696.80    344.52 o 
   6  10   6     1831.74     1776.48    140.91 o 
   7  10   6    37258.99    37694.20    462.54 o 
   8  10   6    33204.30    33740.11    418.59 o 
   9  10   6    15554.41    15947.18    264.76 o 
  10  10   6     3186.31     3365.96    210.03 o 
  11  10   6    35110.54    34456.20    455.99 o 
  12  10   6    20801.58    20883.62    353.96 o 
  13  10   6     6705.08     6608.10    265.15 o 
  14  10   6     1615.30     1928.29    227.03 o 
  15  10   6    29239.67    30199.68    552.47 o 
  16  10   6     9068.88     8825.50    370.51 o 
  17  10   6     2660.21     2813.38    407.38 o 
   1  11   6     8544.90     8491.04    174.85 o 
   2  11   6    24077.21    23556.09    296.74 o 
   3  11   6    17438.82    17215.00    249.50 o 
   4  11   6        7.61      -30.75    119.55 o 
   5  11   6    13907.98    14005.54    264.27 o 
   6  11   6    13404.64    13508.45    263.86 o 
   7  11   6    16333.56    15812.31    281.83 o 
   8  11   6      888.71      809.56    149.56 o 
   9  11   6    16525.59    16106.79    301.14 o 
  10  11   6    11687.23    12177.87    255.64 o 
  11  11   6    12043.63    12534.88    266.32 o 
  12  11   6      773.60      865.01    168.07 o 
  13  11   6    18954.03    18473.26    351.51 o 
  14  11   6     3858.48     4011.01    252.53 o 
  15  11   6     3131.40     2792.10    275.67 o 
  16  11   6     2412.75     2869.96    391.66 o 
   0  12   6    21334.39    20572.90    407.77 o 
   1  12   6     5684.00     5614.14    173.43 o 
   2  12   6       23.94      206.14    145.25 o 
   3  12   6     8791.79     8423.06    212.30 o 
   4  12   6     8070.23     8003.46    226.09 o 
   5  12   6     4613.60     4555.38    207.53 o 
   6  12   6       93.45      121.33    226.81 o 
   7  12   6     7843.16     7728.62    264.63 o 
   8  12   6     6277.10     6545.55    260.90 o 
   9  12   6     2734.24     2871.35    228.66 o 
  10  12   6      336.00      308.74    201.08 o 
  11  12   6     3987.82     4314.82    239.24 o 
  12  12   6     5321.00     5309.42    320.70 o 
  13  12   6     1195.98     1055.27    217.77 o 
  14  12   6       78.85      129.24    265.38 o 
  15  12   6     5855.31     6046.93    441.45 o 
  16  12   6     2117.44     1773.78    920.16 o 
   1  13   6    34245.13    33520.19    435.29 o 
   2  13   6    26826.88    27111.13    389.65 o 
   3  13   6    28228.55    27682.54    396.97 o 
   4  13   6     2410.22     2545.56    246.34 o 
   5  13   6    36682.29    35949.77    497.68 o 
   6  13   6    22500.00    21895.18    394.64 o 
   7  13   6    15964.91    16382.75    355.78 o 
   8  13   6     1610.49     1578.90    210.90 o 
   9  13   6    33535.11    33586.57    529.15 o 
  10  13   6    11269.62    11407.61    339.69 o 
  11  13   6    10866.49    11288.48    473.25 o 
  12  13   6     2693.00     2567.89    333.30 o 
  13  13   6    26590.56    27677.58    577.66 o 
  14  13   6     6901.15     7969.22   1079.18 o 
   0  14   6     6367.64     6788.30    293.49 o 
   1  14   6     2289.25     2200.49    200.66 o 
   2  14   6        0.34      338.77    211.97 o 
   3  14   6     3548.22     3731.49    217.05 o 
   4  14   6     3621.41     3373.75    306.57 o 
   5  14   6      138.72      458.25    216.00 o 
   6  14   6      865.43     1059.53    199.63 o 
   7  14   6     2245.87     2512.88    232.53 o 
   8  14   6      778.67     1250.76    237.84 o 
   9  14   6      110.43       61.37    342.86 o 
  10  14   6      976.96     1011.66    258.38 o 
  11  14   6     1362.67     1290.85    266.32 o 
  12  14   6     1059.53      850.89    447.96 o 
  13  14   6       54.91     -305.69    862.52 o 
   1  15   6    19748.95    19916.09    385.07 o 
   2  15   6     7927.57     8106.45    377.50 o 
   3  15   6    13778.40    13596.89    337.30 o 
   4  15   6      554.11      649.69    217.64 o 
   5  15   6    24193.29    24426.69    450.45 o 
   6  15   6     5734.59     6495.63    292.41 o 
   7  15   6     9877.42     9275.92    323.40 o 
   8  15   6       15.02      120.00    234.55 o 
   9  15   6    23560.69    24165.86    481.30 o 
  10  15   6     5776.98     5661.05    336.49 o 
  11  15   6     3200.47     3683.03    764.71 o 
  12  15   6       71.56      609.32    797.68 o 
   0  16   6     3627.31     4128.38    561.36 o 
   1  16   6    19713.33    19853.78    434.89 o 
   2  16   6       64.87      135.82    242.53 o 
   3  16   6    15819.69    15863.70    399.86 o 
   4  16   6     9016.19     9134.29    359.05 o 
   5  16   6     6398.28     6366.12    339.49 o 
   6  16   6       66.77      381.11    256.35 o 
   7  16   6    21147.52    22047.11    476.19 o 
   8  16   6     6973.41     6261.79    348.40 o 
   9  16   6     4780.95     3734.16    997.35 o 
   1  17   6     1010.60     1188.46    279.04 o 
   2  17   6     1879.90     1271.53    299.75 o 
   3  17   6      199.20      343.74    286.69 o 
   4  17   6        1.79      204.84    256.82 o 
   5  17   6      880.42     1244.50    380.43 o 
   6  17   6     1756.04     1809.85    674.68 o 
   0  18   6     2221.50     2121.73   1342.16 o 
   1  18   6    15524.51    16557.93   1567.73 o 
   2  18   6       39.30      510.32    690.30 o 
   3  18   6    16430.25    15270.99    920.07 o 
   4  18   6     4264.23     4549.64    800.25 o 
   1   1   7   150096.03   154064.47   1248.99 o 
   2   1   7     2021.85     2119.55     60.33 o 
   3   1   7    67367.09    67498.74    583.50 o 
   4   1   7     2059.69     2243.65     75.39 o 
   5   1   7   112762.73   110914.36    973.77 o 
   6   1   7     4692.83     4724.31     73.54 o 
   7   1   7    51408.70    51264.02    403.24 o 
   8   1   7     2111.82     2278.44     91.10 o 
   9   1   7   111400.05   109899.83    971.78 o 
  10   1   7     2965.58     3086.40    130.53 o 
  11   1   7    15567.05    14921.10    229.75 o 
  12   1   7     1425.10     1328.26    135.55 o 
  13   1   7    75547.75    74516.34    898.14 o 
  14   1   7     1948.49     2032.58    205.44 o 
  15   1   7     9099.75     9096.00    291.76 o 
  16   1   7      164.17      607.81    330.59 o 
  17   1   7    58902.74    60153.70    852.02 o 
  18   1   7     1837.87     1695.70    258.03 o 
  19   1   7     1163.85      952.95    294.90 o 
   0   2   7     1275.02     1700.00     88.90 o 
   1   2   7    95656.05   100073.24    822.87 o 
   2   2   7        9.24       73.09     55.59 o 
   3   2   7    68349.70    68402.17    592.86 o 
   4   2   7     1591.78     2153.42     78.16 o 
   5   2   7    27847.58    28229.78    283.63 o 
   6   2   7       54.58      118.75     66.23 o 
   7   2   7    84469.76    84786.42    687.06 o 
   8   2   7       62.39      111.15     88.82 o 
   9   2   7    21136.27    20781.04    241.69 o 
  10   2   7       90.61      218.40    105.13 o 
  11   2   7    43198.13    42610.57    488.59 o 
  12   2   7      196.60      241.23    137.86 o 
  13   2   7     2999.46     2692.15    173.92 o 
  14   2   7      205.46      221.58    175.57 o 
  15   2   7    35194.05    35063.12    555.50 o 
  16   2   7      726.91      752.47    202.57 o 
  17   2   7      355.74      773.60    249.20 o 
  18   2   7       16.85      107.09    229.23 o 
  19   2   7    17064.77    16817.84    444.29 o 
   1   3   7    23052.78    24239.54    222.60 o 
   2   3   7     7869.79     8222.98    103.65 o 
   3   3   7     8461.80     8477.02    111.18 o 
   4   3   7     3489.16     3831.25     89.81 o 
   5   3   7    13339.11    13336.47    167.07 o 
   6   3   7    11160.36    11755.91    139.01 o 
   7   3   7    11048.66    11157.15    148.11 o 
   8   3   7        7.63      100.91     80.03 o 
   9   3   7    12195.74    11889.33    175.44 o 
  10   3   7      107.90      179.99     97.04 o 
  11   3   7     2081.01     1832.64    143.96 o 
  12   3   7     2493.46     2291.47    206.88 o 
  13   3   7     6385.32     6440.50    212.15 o 
  14   3   7      418.18      251.67    154.53 o 
  15   3   7     3110.51     2842.50    210.99 o 
  16   3   7     1083.05      943.21    204.82 o 
  17   3   7     8483.32     9128.10    329.01 o 
  18   3   7       29.81      296.86    282.69 o 
  19   3   7     1345.09     1260.42    272.59 o 
  20   3   7      171.32      227.25    503.67 o 
   0   4   7     3571.80     3241.37    115.75 o 
   1   4   7   144321.63   145465.64   1143.80 o 
   2   4   7     2426.59     2692.23     70.78 o 
   3   4   7    96481.92    94134.48    782.08 o 
   4   4   7     3248.41     3077.84     83.17 o 
   5   4   7    54710.79    54275.68    470.11 o 
   6   4   7     2391.24     2312.14     87.79 o 
   7   4   7   133278.80   133781.83   1096.23 o 
   8   4   7     2032.15     1762.91     95.33 o 
   9   4   7    36651.35    36812.50    373.61 o 
  10   4   7     3731.75     3661.57    136.28 o 
  11   4   7    72922.61    71841.35    732.23 o 
  12   4   7     2143.11     2494.86    166.36 o 
  13   4   7    12666.19    12628.87    262.93 o 
  14   4   7     1320.99     1541.46    189.56 o 
  15   4   7    51506.94    51768.57    688.50 o 
  16   4   7      744.38      827.87    187.12 o 
  17   4   7     5028.94     4583.30    291.51 o 
  18   4   7      874.07      770.23    262.69 o 
  19   4   7    27496.99    27176.66    691.93 o 
   1   5   7     1631.22     1640.74     70.86 o 
   2   5   7      432.86      496.98     60.20 o 
   3   5   7     2571.39     2562.52     80.75 o 
   4   5   7     1487.32     1520.21     76.12 o 
   5   5   7    10218.14    10687.14    140.42 o 
   6   5   7      115.91      230.88     82.44 o 
   7   5   7     2518.38     2467.29     95.77 o 
   8   5   7       26.17      214.27     93.50 o 
   9   5   7     4939.92     4770.50    132.25 o 
  10   5   7      665.38      575.49    111.54 o 
  11   5   7      764.64      567.10    117.62 o 
  12   5   7      502.64      705.70    162.35 o 
  13   5   7     5265.85     5024.46    199.74 o 
  14   5   7       86.96      112.65    173.72 o 
  15   5   7       76.61      -57.97    155.06 o 
  16   5   7      116.75      166.57    253.01 o 
  17   5   7     1883.65     1648.98    321.29 o 
  18   5   7       15.87      374.99    315.63 o 
  19   5   7      133.73     -191.44    826.50 o 
   0   6   7     6505.85     6301.56    147.68 o 
   1   6   7    34671.03    34663.40    298.73 o 
   2   6   7       77.29      120.81     80.28 o 
   3   6   7    36612.54    35710.27    330.45 o 
   4   6   7     3213.81     3087.97     92.18 o 
   5   6   7    37065.73    36278.25    338.23 o 
   6   6   7      268.43      368.32     96.67 o 
   7   6   7    48630.10    47971.35    464.30 o 
   8   6   7     2767.94     2559.95    136.82 o 
   9   6   7    30570.37    30302.96    345.56 o 
  10   6   7     1413.02     1345.80    118.24 o 
  11   6   7    32119.24    31638.86    385.62 o 
  12   6   7     3048.79     3059.02    170.97 o 
  13   6   7    12174.90    12098.44    268.14 o 
  14   6   7       56.52      102.00    205.50 o 
  15   6   7    35047.04    35328.31    677.68 o 
  16   6   7     1209.09     1059.58    243.34 o 
  17   6   7     4624.19     4862.64    401.91 o 
  18   6   7      395.72      398.68    299.98 o 
   1   7   7    32745.21    32567.74    283.02 o 
   2   7   7     7900.63     7780.26    125.06 o 
   3   7   7    38122.78    38757.94    359.12 o 
   4   7   7      512.78      471.17     77.59 o 
   5   7   7    31806.25    31323.01    295.32 o 
   6   7   7     4816.01     4797.25    128.59 o 
   7   7   7    27971.18    28036.97    322.92 o 
   8   7   7      185.74      112.58     99.09 o 
   9   7   7    41695.72    40578.43    435.96 o 
  10   7   7      511.23      812.76    129.38 o 
  11   7   7    21416.12    21437.72    337.48 o 
  12   7   7      726.95      979.19    180.07 o 
  13   7   7    38122.54    38422.22    583.21 o 
  14   7   7      114.16      424.89    222.12 o 
  15   7   7    13451.28    13094.62    362.46 o 
  16   7   7      719.17     1177.34    264.23 o 
  17   7   7    23733.73    24164.78    542.74 o 
  18   7   7       69.72      326.28   1001.47 o 
   0   8   7      633.80      694.80    148.96 o 
   1   8   7    11640.96    11495.54    146.43 o 
   2   8   7      233.99      319.86     73.45 o 
   3   8   7    12667.08    12475.68    158.68 o 
   4   8   7      517.99      621.82     85.35 o 
   5   8   7    10263.46     9940.75    157.33 o 
   6   8   7     1179.60     1162.25    128.56 o 
   7   8   7    12041.86    11643.59    221.44 o 
   8   8   7      139.01      458.50    147.91 o 
   9   8   7     1908.99     1716.76    144.22 o 
  10   8   7     2125.14     1973.91    156.03 o 
  11   8   7    13322.71    13624.37    284.47 o 
  12   8   7      489.24      400.91    159.52 o 
  13   8   7     2128.78     2185.97    296.37 o 
  14   8   7      187.00      471.63    294.03 o 
  15   8   7     6060.29     6474.67    320.38 o 
  16   8   7       99.22      316.74    308.86 o 
  17   8   7       15.23      247.97    269.46 o 
  18   8   7      287.75     1008.67    684.46 o 
   1   9   7    72367.34    71300.25    583.16 o 
   2   9   7     1841.21     2013.22    104.53 o 
   3   9   7    41665.78    41392.72    402.66 o 
   4   9   7      504.52      654.59     92.64 o 
   5   9   7    85300.63    85034.98    787.93 o 
   6   9   7      322.75      688.31    129.73 o 
   7   9   7    33944.66    33314.01    440.01 o 
   8   9   7      866.61      648.21    138.90 o 
   9   9   7    77166.84    77420.28    832.23 o 
  10   9   7     2140.48     2163.85    165.82 o 
  11   9   7    14531.49    14320.55    303.61 o 
  12   9   7       30.86      -71.08    186.70 o 
  13   9   7    58111.97    59205.54    729.08 o 
  14   9   7      181.72       87.07    210.51 o 
  15   9   7     6838.09     6730.62    373.39 o 
  16   9   7      157.95      459.46    267.39 o 
  17   9   7    43036.39    43769.02    834.84 o 
   0  10   7       75.76        6.20    164.63 o 
   1  10   7    15949.95    16006.90    253.24 o 
   2  10   7       70.14       97.16    100.51 o 
   3  10   7     6149.72     6256.27    154.72 o 
   4  10   7      186.20      101.95    103.86 o 
   5  10   7     1489.26     1357.02    133.01 o 
   6  10   7      333.63      103.20    132.51 o 
   7  10   7     8843.59     8709.09    212.26 o 
   8  10   7      733.48      566.00    144.03 o 
   9  10   7     3042.42     2586.02    194.56 o 
  10  10   7      389.21      538.91    219.72 o 
  11  10   7     3804.60     4238.23    212.15 o 
  12  10   7      512.16      660.78    220.50 o 
  13  10   7      776.38      667.52    193.83 o 
  14  10   7      281.40      670.20    296.21 o 
  15  10   7     3894.86     3926.44    311.13 o 
  16  10   7      270.43      363.72    389.10 o 
  17  10   7     1229.64     2492.87    893.40 o 
   1  11   7    37739.35    37522.72    413.03 o 
   2  11   7       86.79      288.28    146.04 o 
   3  11   7    18114.12    18097.28    258.17 o 
   4  11   7       42.60      264.68    148.14 o 
   5  11   7    36852.30    37277.13    513.75 o 
   6  11   7      698.68      943.23    164.11 o 
   7  11   7    10600.77    10555.61    246.86 o 
   8  11   7      264.03      354.47    159.57 o 
   9  11   7    44935.70    45090.98    558.53 o 
  10  11   7      688.19      648.67    175.82 o 
  11  11   7     3517.77     3916.35    207.75 o 
  12  11   7      190.76      292.51    206.85 o 
  13  11   7    27810.88    28415.47    469.12 o 
  14  11   7      656.64      458.99    277.69 o 
  15  11   7     2293.00     2665.44    364.21 o 
  16  11   7        3.87       53.52    654.61 o 
   0  12   7       47.05      151.54    198.07 o 
   1  12   7    65141.50    64266.50    654.87 o 
   2  12   7      188.00      360.77    133.43 o 
   3  12   7    59799.39    58680.14    633.94 o 
   4  12   7       75.20      493.27    218.83 o 
   5  12   7    29306.87    29288.49    450.13 o 
   6  12   7      336.91      267.60    163.36 o 
   7  12   7    62356.55    62318.01    788.73 o 
   8  12   7      189.46       91.14    216.66 o 
   9  12   7    17369.02    16842.05    363.85 o 
  10  12   7     1402.06     1253.08    225.84 o 
  11  12   7    37379.24    37961.19    553.19 o 
  12  12   7      185.66       31.28    227.85 o 
  13  12   7     3182.61     3740.64    296.55 o 
  14  12   7       55.26      354.94    435.59 o 
  15  12   7    28258.00    28344.37   1557.78 o 
   1  13   7      882.55      538.38    145.41 o 
   2  13   7        0.37      283.41    175.61 o 
   3  13   7        6.20      -43.56    185.14 o 
   4  13   7       91.63      334.22    199.40 o 
   5  13   7       11.65      292.39    225.70 o 
   6  13   7        7.64      241.07    225.88 o 
   7  13   7      274.40      266.97    201.30 o 
   8  13   7      411.99       18.50    229.95 o 
   9  13   7      154.17      290.37    210.37 o 
  10  13   7      111.43      488.14    328.95 o 
  11  13   7      210.29      388.58    230.67 o 
  12  13   7      300.28       25.01    248.44 o 
  13  13   7       72.53      427.65    505.12 o 
  14  13   7       17.39     -352.01    759.59 o 
   0  14   7     3069.48     2544.85    246.99 o 
   1  14   7    34999.55    35513.11    467.73 o 
   2  14   7      118.46      172.29    207.17 o 
   3  14   7    40896.88    39635.11    541.88 o 
   4  14   7     3407.73     3449.09    276.61 o 
   5  14   7    24691.68    24660.44    435.28 o 
   6  14   7       25.55      236.88    289.60 o 
   7  14   7    31072.78    31567.44    515.12 o 
   8  14   7      769.45      767.76    275.53 o 
   9  14   7    11340.30    11233.82    364.47 o 
  10  14   7      131.78      -32.44    288.97 o 
  11  14   7    24885.33    24929.30    504.58 o 
  12  14   7      376.52     1975.15    990.15 o 
   1  15   7     9402.46     9253.15    296.32 o 
   2  15   7      366.65      332.66    228.32 o 
   3  15   7     9769.30     9995.27    330.37 o 
   4  15   7      274.88      372.74    211.82 o 
   5  15   7    17697.49    17047.24    534.28 o 
   6  15   7      186.34      186.27    245.74 o 
   7  15   7     4306.47     4731.36    320.16 o 
   8  15   7       64.33     -216.89    269.40 o 
   9  15   7    15250.79    14919.66    513.81 o 
  10  15   7      124.65     -189.64    448.12 o 
  11  15   7     2698.76     2690.49   1110.57 o 
   0  16   7     1054.88     1586.97    363.75 o 
   1  16   7     4216.41     4505.41    321.43 o 
   2  16   7       43.96      301.06    261.34 o 
   3  16   7     6613.47     6728.91    340.19 o 
   4  16   7      584.69      454.84    252.46 o 
   5  16   7     7379.19     6919.62    322.49 o 
   6  16   7       95.85      421.38    291.89 o 
   7  16   7     3247.42     2810.10    289.23 o 
   8  16   7      989.48      707.09    572.85 o 
   9  16   7     3497.02     2846.93   1014.85 o 
   1  17   7    11730.68    11590.03    471.60 o 
   2  17   7      657.49      719.99    312.22 o 
   3  17   7    12682.54    12583.85    471.58 o 
   4  17   7       95.01      221.73    342.19 o 
   5  17   7    17879.41    17063.54    702.10 o 
   6  17   7     2720.45     3588.00   1059.11 o 
   1  18   7      584.90     1452.25    810.55 o 
   2  18   7        0.86     1403.01    725.80 o 
   0   0   8   213839.44   214941.83   3470.58 o 
   1   0   8    57899.22    58790.71    705.99 o 
   2   0   8     2448.59     2592.48    122.42 o 
   3   0   8    51093.36    50999.63    619.49 o 
   4   0   8   138008.03   135480.80   1564.80 o 
   5   0   8    30747.35    31370.88    408.87 o 
   6   0   8     1158.18     1230.16    101.68 o 
   7   0   8    96561.67    96134.61   1315.24 o 
   8   0   8   105047.86   102292.21   1400.29 o 
   9   0   8    18788.89    18863.36    361.68 o 
  10   0   8     9953.74    10201.89    305.49 o 
  11   0   8    67367.45    66423.38    961.71 o 
  12   0   8    61508.58    60878.07    999.77 o 
  13   0   8     3802.78     4166.75    385.90 o 
  14   0   8     5677.13     5490.75    350.82 o 
  15   0   8    45129.21    46129.29    963.32 o 
  16   0   8    33895.52    33764.20    789.27 o 
  17   0   8     1103.74      957.95    327.78 o 
  18   0   8     6325.99     6700.30    483.84 o 
  19   0   8    14821.11    14742.10    613.98 o 
   1   1   8     3344.51     3219.11     76.51 o 
   2   1   8    13392.23    13262.73    147.29 o 
   3   1   8     7054.51     7274.52    106.46 o 
   4   1   8       60.69      215.34     63.79 o 
   5   1   8     4066.96     4019.38     97.21 o 
   6   1   8    15576.16    14929.96    183.42 o 
   7   1   8     6525.86     6682.33    129.64 o 
   8   1   8      584.74      458.96     93.19 o 
   9   1   8     7662.32     7636.93    161.84 o 
  10   1   8    12466.10    12464.70    211.78 o 
  11   1   8     1502.06     1507.92    130.62 o 
  12   1   8     1739.39     1747.90    144.66 o 
  13   1   8     4464.40     4408.58    232.28 o 
  14   1   8     4376.84     4449.23    222.60 o 
  15   1   8       60.32      232.04    203.25 o 
  16   1   8     4071.81     4219.89    273.23 o 
  17   1   8     6302.92     5960.63    300.55 o 
  18   1   8     1475.39     1164.48    256.19 o 
  19   1   8       14.79      182.80    327.65 o 
   0   2   8   117019.85   118625.82   1377.25 o 
   1   2   8    13252.67    13902.91    149.42 o 
   2   2   8     2108.60     2244.43     71.96 o 
   3   2   8    39807.43    40657.21    371.93 o 
   4   2   8    62277.47    63016.57    576.08 o 
   5   2   8    10604.29    10357.91    147.12 o 
   6   2   8     1873.88     2066.28     91.76 o 
   7   2   8    30211.57    30192.99    303.95 o 
   8   2   8    46434.67    46174.71    442.70 o 
   9   2   8     5072.68     5190.54    149.95 o 
  10   2   8     2007.34     1848.63    123.78 o 
  11   2   8    16996.70    16815.13    267.86 o 
  12   2   8    18966.75    18585.67    307.60 o 
  13   2   8     1831.71     1737.37    167.69 o 
  14   2   8      481.20      490.45    213.04 o 
  15   2   8    16116.91    16033.10    364.46 o 
  16   2   8    18232.09    18569.83    409.63 o 
  17   2   8     1500.36     1366.62    233.92 o 
  18   2   8     1405.18     1248.62    280.78 o 
  19   2   8     5962.73     6556.48    459.47 o 
   1   3   8    48936.48    50503.70    438.48 o 
   2   3   8   103689.88   101822.72    811.22 o 
   3   3   8    31425.48    31611.07    290.97 o 
   4   3   8      255.34      309.94     65.97 o 
   5   3   8    35710.57    36393.11    358.86 o 
   6   3   8    58275.17    56421.34    527.30 o 
   7   3   8    13963.67    13780.77    181.22 o 
   8   3   8     8451.69     8340.46    148.38 o 
   9   3   8    36841.35    36008.80    402.53 o 
  10   3   8    52812.12    52105.44    580.24 o 
  11   3   8     6668.94     6569.61    200.45 o 
  12   3   8     2909.14     2852.32    176.02 o 
  13   3   8    19302.73    19261.55    328.42 o 
  14   3   8    26279.26    26247.88    402.68 o 
  15   3   8     1503.41     1178.05    193.73 o 
  16   3   8     6998.04     6824.22    300.49 o 
  17   3   8    21100.06    21277.26    457.26 o 
  18   3   8    15673.69    15740.90    427.24 o 
  19   3   8      703.45      684.90    439.15 o 
   0   4   8    13730.22    14536.47    308.16 o 
   1   4   8     6808.54     7337.77    108.05 o 
   2   4   8     1798.75     1871.93     70.63 o 
   3   4   8     1086.68     1097.09     70.27 o 
   4   4   8      613.51      577.99     72.42 o 
   5   4   8      561.06      688.35     84.56 o 
   6   4   8      611.54      593.47     86.78 o 
   7   4   8     2053.57     2133.64    102.09 o 
   8   4   8     3862.79     4060.39    118.71 o 
   9   4   8      552.79      737.02    103.02 o 
  10   4   8       31.41      277.02    154.28 o 
  11   4   8       91.16      173.45    155.72 o 
  12   4   8     2934.46     2762.00    172.50 o 
  13   4   8      694.92      958.94    161.56 o 
  14   4   8      624.27      607.95    205.41 o 
  15   4   8      447.67      448.34    210.73 o 
  16   4   8      720.54      671.30    228.22 o 
  17   4   8      614.06      571.91    252.93 o 
  18   4   8        4.02      212.67    372.98 o 
   1   5   8    36294.41    36158.81    320.12 o 
   2   5   8    41253.82    39870.98    347.62 o 
   3   5   8    22609.82    21945.70    213.12 o 
   4   5   8      262.98      297.47     77.57 o 
   5   5   8    23207.19    22972.79    256.37 o 
   6   5   8    63329.28    62261.07    564.32 o 
   7   5   8    17912.71    17737.07    223.37 o 
   8   5   8      454.75      311.93     90.51 o 
   9   5   8    27175.99    27036.30    317.14 o 
  10   5   8    50666.41    50009.28    538.33 o 
  11   5   8    11551.31    11477.28    277.80 o 
  12   5   8     1780.14     1599.50    159.92 o 
  13   5   8    18768.75    18845.12    332.68 o 
  14   5   8    25962.02    26472.56    412.12 o 
  15   5   8     7090.52     7414.75    261.58 o 
  16   5   8     7411.46     7113.97    289.51 o 
  17   5   8    17746.42    18332.72    537.46 o 
  18   5   8    16893.02    18250.21    560.70 o 
   0   6   8     8961.61     8609.91    190.80 o 
   1   6   8    11959.09    12206.63    142.33 o 
   2   6   8      279.32      298.52     72.84 o 
   3   6   8    13889.93    14274.37    169.87 o 
   4   6   8    11339.54    11454.69    157.77 o 
   5   6   8     7404.27     7538.15    141.00 o 
   6   6   8      101.43      177.19     87.13 o 
   7   6   8     5820.19     5780.13    142.59 o 
   8   6   8    12577.36    12345.35    202.84 o 
   9   6   8     3667.83     3866.94    199.26 o 
  10   6   8      785.62      760.86    159.47 o 
  11   6   8     4663.37     4751.34    191.06 o 
  12   6   8     7115.49     6789.12    220.21 o 
  13   6   8     2814.21     2590.14    186.32 o 
  14   6   8     1920.30     1389.11    219.87 o 
  15   6   8     2670.77     2639.41    265.89 o 
  16   6   8     3988.25     4701.49    300.40 o 
  17   6   8     1008.69     1048.57    279.29 o 
  18   6   8      515.01      335.65    650.34 o 
   1   7   8    20717.13    20422.41    206.79 o 
   2   7   8    27595.29    26914.32    250.82 o 
   3   7   8    12366.39    12338.44    169.48 o 
   4   7   8       79.77      190.60     92.98 o 
   5   7   8    12392.66    12560.09    187.83 o 
   6   7   8    21488.90    21278.99    256.02 o 
   7   7   8     9066.75     9126.09    173.53 o 
   8   7   8      239.72      183.51    132.12 o 
   9   7   8    13166.07    13168.44    232.97 o 
  10   7   8    13117.94    12757.40    245.60 o 
  11   7   8     2268.25     2454.03    212.52 o 
  12   7   8      249.23       82.94    186.72 o 
  13   7   8     6962.74     6938.59    284.31 o 
  14   7   8    10537.62    10715.77    338.24 o 
  15   7   8     1121.59     1198.90    249.63 o 
  16   7   8     1152.61     1292.70    271.49 o 
  17   7   8     6423.26     6084.27    375.15 o 
   0   8   8    58956.07    58157.04    681.25 o 
   1   8   8    24662.05    24398.34    241.04 o 
   2   8   8     1299.31     1451.48    112.85 o 
   3   8   8    19165.04    19027.07    213.30 o 
   4   8   8    47713.08    47152.57    409.69 o 
   5   8   8    20028.17    19987.38    240.73 o 
   6   8   8     3255.38     3132.98    144.95 o 
   7   8   8    20913.17    20599.06    302.95 o 
   8   8   8    34670.16    34078.54    451.46 o 
   9   8   8    14313.21    14811.38    281.50 o 
  10   8   8     4226.27     3930.50    195.20 o 
  11   8   8    17120.79    16973.55    312.85 o 
  12   8   8    24334.13    24648.65    450.37 o 
  13   8   8     7012.33     7251.81    312.48 o 
  14   8   8     3916.95     3905.88    323.81 o 
  15   8   8    13957.77    14154.16    398.06 o 
  16   8   8    18421.70    18606.75    463.01 o 
  17   8   8     3288.47     3303.34    365.88 o 
  18   8   8     3128.77     3486.10    944.86 o 
   1   9   8     4575.12     4436.18    122.22 o 
   2   9   8     1027.25      954.13     98.07 o 
   3   9   8      377.91      469.05    108.92 o 
   4   9   8      441.19      378.07    126.88 o 
   5   9   8     1918.44     1841.70    134.49 o 
   6   9   8     1154.11     1090.22    153.81 o 
   7   9   8      240.06      252.37    136.99 o 
   8   9   8        0.34      109.46    144.09 o 
   9   9   8       11.45       38.36    221.31 o 
  10   9   8      265.45      515.91    174.16 o 
  11   9   8      688.71      703.61    172.76 o 
  12   9   8      130.74       92.19    226.39 o 
  13   9   8       83.72      -26.89    256.46 o 
  14   9   8      178.41      382.50    254.19 o 
  15   9   8      172.85      267.64    254.80 o 
  16   9   8       53.09      668.11    502.39 o 
  17   9   8       28.21      114.68    541.39 o 
   0  10   8    25878.72    26535.42    702.03 o 
   1  10   8    33268.07    33180.89    362.72 o 
   2  10   8     3241.35     3139.43    132.06 o 
   3  10   8    26821.63    26519.47    309.59 o 
   4  10   8    32292.00    31969.51    387.46 o 
   5  10   8    10204.33    10296.05    216.32 o 
   6  10   8     3885.34     3956.53    215.85 o 
   7  10   8    37733.70    37638.57    455.49 o 
   8  10   8    29175.22    29659.67    393.84 o 
   9  10   8     6041.67     6156.95    231.79 o 
  10  10   8     7993.70     7664.24    267.72 o 
  11  10   8    27691.42    28931.33    471.27 o 
  12  10   8    14822.39    15359.74    351.49 o 
  13  10   8     3246.11     3786.29    285.94 o 
  14  10   8     9782.20     9684.64    361.28 o 
  15  10   8    17699.55    17487.56    461.68 o 
  16  10   8    13991.34    15817.09    619.68 o 
   1  11   8    12185.71    12190.76    210.02 o 
   2  11   8    35025.83    35417.83    388.20 o 
   3  11   8     9562.60     9444.18    211.52 o 
   4  11   8       14.71       67.04    146.81 o 
   5  11   8    15729.82    15730.84    317.50 o 
   6  11   8    20953.40    21469.70    363.17 o 
   7  11   8     2572.52     2612.33    184.95 o 
   8  11   8      836.01      886.24    166.29 o 
   9  11   8    17691.60    18597.17    341.62 o 
  10  11   8    20764.24    21895.17    375.19 o 
  11  11   8     2642.23     3083.53    234.06 o 
  12  11   8      741.51      948.76    351.11 o 
  13  11   8    10381.26    10706.37    381.56 o 
  14  11   8     9868.03    10156.03    388.86 o 
  15  11   8       36.52     -178.06    607.26 o 
   0  12   8     4793.82     5073.31    396.93 o 
   1  12   8     3218.87     3072.48    155.21 o 
   2  12   8      233.55      307.20    134.40 o 
   3  12   8     3768.55     3352.74    185.57 o 
   4  12   8     2168.60     2152.84    203.65 o 
   5  12   8     2769.62     2682.26    214.26 o 
   6  12   8      479.79       29.44    190.79 o 
   7  12   8     5295.86     5527.94    267.22 o 
   8  12   8     3853.06     3896.17    285.36 o 
   9  12   8      763.79      955.15    209.19 o 
  10  12   8     1698.86     1567.96    240.54 o 
  11  12   8     7931.53     7453.54    340.62 o 
  12  12   8     1837.85     2105.17    257.92 o 
  13  12   8     1625.29     1804.61    278.75 o 
  14  12   8      635.84      843.99    740.04 o 
  15  12   8     3334.25     2923.27   1195.49 o 
   1  13   8    19159.76    18844.74    299.24 o 
   2  13   8    55066.21    55554.48    623.52 o 
   3  13   8    15675.40    15499.12    337.35 o 
   4  13   8      211.83      289.47    179.55 o 
   5  13   8    22755.54    23396.94    417.58 o 
   6  13   8    43097.34    43392.86    610.64 o 
   7  13   8    10545.08    11183.31    329.70 o 
   8  13   8     1044.77      907.94    219.22 o 
   9  13   8    19119.67    19744.11    418.31 o 
  10  13   8    25298.76    26674.28    494.81 o 
  11  13   8     4104.68     4460.84    411.49 o 
  12  13   8     1854.41     1536.47    423.33 o 
   0  14   8     5165.29     5190.58    319.56 o 
   1  14   8     2647.60     2917.66    216.13 o 
   2  14   8       11.75      310.49    194.54 o 
   3  14   8     2817.07     2573.51    238.55 o 
   4  14   8     7042.40     6633.37    309.88 o 
   5  14   8      246.77      595.71    213.59 o 
   6  14   8     1268.85     1801.38    245.82 o 
   7  14   8     3581.89     3741.33    270.34 o 
   8  14   8     3457.35     3093.06    272.85 o 
   9  14   8      191.75      579.41    245.39 o 
  10  14   8     1536.25     1687.59    277.21 o 
  11  14   8     2340.70     1726.47    708.48 o 
  12  14   8     2842.05     4161.30   1263.93 o 
   1  15   8     5583.61     5604.27    276.58 o 
   2  15   8    15392.77    14893.71    404.65 o 
   3  15   8     5911.00     6081.37    320.59 o 
   4  15   8       29.86      174.48    366.51 o 
   5  15   8     4760.78     5056.85    300.42 o 
   6  15   8    11690.87    11880.66    360.53 o 
   7  15   8     5090.60     5352.97    314.92 o 
   8  15   8       54.02      536.73    266.36 o 
   9  15   8     5308.25     4829.01    508.38 o 
  10  15   8     8180.74     8425.76    833.87 o 
   0  16   8    14900.83    14802.82    654.85 o 
   1  16   8     3494.28     4096.77    406.33 o 
   2  16   8        6.16      432.24    296.28 o 
   3  16   8    10476.93     9928.92    359.52 o 
   4  16   8    16462.01    15355.08    433.62 o 
   5  16   8     3440.81     4199.73    400.65 o 
   6  16   8      901.00     1107.87    302.17 o 
   7  16   8     8103.98     8347.47    526.59 o 
   8  16   8    16317.15    16576.00    798.05 o 
   1  17   8      233.76      245.14    839.36 o 
   2  17   8      542.14      291.96    559.20 o 
   3  17   8       59.22      991.88    534.53 o 
   4  17   8      356.52     1087.58    516.82 o 
   5  17   8      187.38      -88.52    772.97 o 
   6  17   8     1260.29      891.56    602.43 o 
   0  18   8    18108.48    18239.52   1601.53 o 
   1  18   8     3944.16     5253.34   1279.37 o 
   1   1   9      230.96      339.76     59.32 o 
   2   1   9   153256.55   149964.09   1225.14 o 
   3   1   9      333.34      522.83     57.07 o 
   4   1   9     1245.85     1101.73     63.57 o 
   5   1   9       51.47      255.13     82.99 o 
   6   1   9   158497.70   153041.50   1447.80 o 
   7   1   9       75.73      290.75    107.56 o 
   8   1   9    10012.95     9988.11    173.21 o 
   9   1   9      144.10       93.72    113.20 o 
  10   1   9   114126.50   112617.52   1048.98 o 
  11   1   9      991.90     1075.78    133.44 o 
  12   1   9    12503.00    12396.78    245.00 o 
  13   1   9      395.46      606.77    169.97 o 
  14   1   9    71636.26    73378.88    910.91 o 
  15   1   9       91.32       63.55    241.79 o 
  16   1   9    11618.59    11774.81    372.30 o 
  17   1   9       19.06      519.29    339.90 o 
  18   1   9    26373.18    26814.84    544.95 o 
  19   1   9       54.79      269.19    449.01 o 
   0   2   9   102814.22    99877.35   1173.68 o 
   1   2   9       85.30      111.80     68.57 o 
   2   2   9      632.51      636.52     60.97 o 
   3   2   9      895.94      936.26     72.93 o 
   4   2   9    73359.38    71119.77    649.05 o 
   5   2   9       52.16      230.94     77.90 o 
   6   2   9     3261.59     3271.72    111.13 o 
   7   2   9     2683.88     2809.46    127.81 o 
   8   2   9    60371.09    58926.78    584.83 o 
   9   2   9       95.78      141.56    107.28 o 
  10   2   9     6242.82     6218.17    183.00 o 
  11   2   9       16.59      128.10    156.43 o 
  12   2   9    23780.88    23429.53    360.68 o 
  13   2   9     2655.88     2678.63    183.96 o 
  14   2   9     6679.86     6291.62    247.44 o 
  15   2   9       45.63      237.23    187.72 o 
  16   2   9    17105.07    17396.80    411.56 o 
  17   2   9      544.83      588.61    268.37 o 
  18   2   9     5396.31     5525.60    338.95 o 
  19   2   9      225.73      580.76    464.10 o 
   1   3   9     7604.25     7987.46    120.02 o 
   2   3   9    16313.12    16640.66    173.99 o 
   3   3   9    14669.04    16114.16    188.05 o 
   4   3   9       38.28      240.55     83.45 o 
   5   3   9      846.35      912.38     97.63 o 
   6   3   9    22230.18    21908.72    250.08 o 
   7   3   9      361.32      357.16     84.08 o 
   8   3   9      375.13      260.48    127.00 o 
   9   3   9     5836.02     6068.27    167.74 o 
  10   3   9    23783.47    23874.47    329.00 o 
  11   3   9      960.59      925.86    144.58 o 
  12   3   9      296.98      198.19    138.58 o 
  13   3   9      175.39       37.33    176.74 o 
  14   3   9    19049.82    19297.02    348.98 o 
  15   3   9       21.88      121.29    193.53 o 
  16   3   9     1795.81     1659.73    246.14 o 
  17   3   9        5.34       73.00    290.09 o 
  18   3   9     9839.90     9884.40    385.29 o 
  19   3   9       66.74       44.45    470.69 o 
   0   4   9   261720.16   256735.44   2935.31 o 
   1   4   9     1496.37     1531.60    100.45 o 
   2   4   9       33.54       77.02     62.82 o 
   3   4   9       78.56      173.71     79.86 o 
   4   4   9   109976.90   106023.70    947.84 o 
   5   4   9      202.50      516.07    122.44 o 
   6   4   9     5139.08     5552.15    135.28 o 
   7   4   9     1419.75     1170.51    108.54 o 
   8   4   9   115203.60   114135.01   1065.51 o 
   9   4   9      332.42      212.03    113.05 o 
  10   4   9     3367.79     3387.90    162.60 o 
  11   4   9      645.46      529.57    138.42 o 
  12   4   9    50580.35    51228.80    628.80 o 
  13   4   9     1520.71     1415.06    177.57 o 
  14   4   9     6153.15     6331.35    248.65 o 
  15   4   9      420.00      498.03    236.47 o 
  16   4   9    40687.30    41032.86    634.22 o 
  17   4   9      112.93      363.16    257.72 o 
  18   4   9     7718.44     7953.44    427.07 o 
  19   4   9        1.81     1006.62    669.02 o 
   1   5   9        9.43      187.36     71.70 o 
   2   5   9     6603.39     6360.96    109.52 o 
   3   5   9       15.90      239.29     88.05 o 
   4   5   9      500.12      376.89     81.44 o 
   5   5   9       86.45       96.13     90.22 o 
   6   5   9     4376.14     4516.39    147.37 o 
   7   5   9        2.75      173.24    105.41 o 
   8   5   9       16.60       97.78    103.25 o 
   9   5   9      160.70      182.33    128.19 o 
  10   5   9     1809.93     2190.31    164.12 o 
  11   5   9      381.49      343.28    135.74 o 
  12   5   9      612.95      360.10    147.66 o 
  13   5   9        0.56       54.56    187.86 o 
  14   5   9     1144.08     1419.94    198.34 o 
  15   5   9      389.18      383.64    200.28 o 
  16   5   9     1156.55      991.51    237.96 o 
  17   5   9       93.84     -188.92    327.97 o 
  18   5   9      908.78     1458.46    974.71 o 
   0   6   9   151427.48   148869.23   1617.77 o 
   1   6   9      225.03      343.99     74.71 o 
   2   6   9      597.62      843.50     83.60 o 
   3   6   9     1236.62     1296.75    111.91 o 
   4   6   9    81355.87    79816.55    709.95 o 
   5   6   9      142.16      432.13    116.50 o 
   6   6   9     1500.91     1583.58    107.47 o 
   7   6   9     1149.90     1121.65    113.94 o 
   8   6   9    68294.09    68161.05    676.69 o 
   9   6   9      100.95      120.84    159.50 o 
  10   6   9     2707.06     2677.49    175.05 o 
  11   6   9     1001.08      785.55    189.25 o 
  12   6   9    26051.12    26105.17    395.65 o 
  13   6   9        5.93      183.59    189.16 o 
  14   6   9     2411.17     2223.04    240.55 o 
  15   6   9      645.01      850.55    241.02 o 
  16   6   9    21894.88    22684.33    487.10 o 
  17   6   9       11.11      158.39    314.18 o 
   1   7   9     1220.49     1194.95     87.07 o 
   2   7   9    53987.32    54189.44    456.87 o 
   3   7   9      541.69      563.25     90.70 o 
   4   7   9      861.30      840.06     96.30 o 
   5   7   9      680.15      785.04    111.26 o 
   6   7   9    46222.98    46019.11    461.99 o 
   7   7   9      157.37      441.41    123.74 o 
   8   7   9     2229.12     2339.00    145.02 o 
   9   7   9       20.43      269.20    124.14 o 
  10   7   9    35863.11    35551.78    504.15 o 
  11   7   9       49.60      335.81    193.46 o 
  12   7   9     3341.94     3554.99    362.48 o 
  13   7   9      125.72      108.34    186.21 o 
  14   7   9    25826.72    26053.05    491.13 o 
  15   7   9      389.52      475.41    221.12 o 
  16   7   9     5478.19     5576.64    330.68 o 
  17   7   9      167.76     -179.67    352.78 o 
   0   8   9    18006.92    18079.63    287.70 o 
   1   8   9        1.72      168.49     99.99 o 
   2   8   9     1320.86     1370.71    102.11 o 
   3   8   9        4.61       80.72     93.49 o 
   4   8   9    15855.32    15942.62    216.02 o 
   5   8   9      565.22      526.83    103.70 o 
   6   8   9      437.13      415.91    141.36 o 
   7   8   9      113.13      317.57    173.70 o 
   8   8   9     7560.17     7509.59    218.61 o 
   9   8   9      679.39      630.49    184.08 o 
  10   8   9     1875.87     1646.39    213.53 o 
  11   8   9       46.39      414.28    228.36 o 
  12   8   9     3715.87     3749.58    286.47 o 
  13   8   9      560.17      442.42    216.06 o 
  14   8   9      290.12      186.05    220.35 o 
  15   8   9      223.73      115.20    260.74 o 
  16   8   9     2048.26     2132.97    310.11 o 
  17   8   9      104.92      275.84    877.96 o 
   1   9   9      485.22      752.06     93.28 o 
   2   9   9    67138.99    66972.55    632.41 o 
   3   9   9      106.53      166.02    147.62 o 
   4   9   9     1392.89     1598.78    125.37 o 
   5   9   9      403.45      297.80    128.66 o 
   6   9   9    79732.79    80225.23    859.16 o 
   7   9   9       27.50      344.20    234.35 o 
   8   9   9     4214.19     4241.95    205.51 o 
   9   9   9      728.11      719.84    215.62 o 
  10   9   9    58194.77    59567.25    764.77 o 
  11   9   9        7.18      271.65    204.98 o 
  12   9   9     9871.80     9690.99    386.40 o 
  13   9   9       22.20      269.67    235.59 o 
  14   9   9    43568.93    44493.18    700.76 o 
  15   9   9       29.52      209.78    265.82 o 
  16   9   9    10456.10    11568.02    536.50 o 
  17   9   9        3.00       74.11    854.29 o 
   0  10   9    16313.12    16086.05    322.52 o 
   1  10   9     1321.68      923.82    118.08 o 
   2  10   9     1244.58     1272.74    127.22 o 
   3  10   9      152.69      187.31    111.85 o 
   4  10   9    13376.21    13412.89    240.32 o 
   5  10   9      284.70      192.09    131.00 o 
   6  10   9      955.93      639.29    141.51 o 
   7  10   9       10.94      286.76    147.07 o 
   8  10   9    16080.66    15907.79    330.43 o 
   9  10   9      407.33      562.49    213.34 o 
  10  10   9      259.48      394.24    216.34 o 
  11  10   9       12.12      388.74    237.82 o 
  12  10   9    10003.57    10103.09    352.71 o 
  13  10   9      395.95      296.96    245.52 o 
  14  10   9     1488.78     1463.36    284.68 o 
  15  10   9      208.88      179.03    371.06 o 
  16  10   9     3798.49     3947.21   1009.70 o 
   1  11   9     1338.03     1156.71    134.27 o 
   2  11   9    40788.60    40863.23    542.81 o 
   3  11   9     1571.34     1433.34    165.67 o 
   4  11   9     1416.68     1406.77    172.94 o 
   5  11   9       33.26      298.66    175.43 o 
   6  11   9    32838.70    33055.22    553.19 o 
   7  11   9       62.98      133.77    226.96 o 
   8  11   9     5063.53     4675.75    216.54 o 
   9  11   9      555.52      333.68    173.74 o 
  10  11   9    24688.20    24998.32    403.96 o 
  11  11   9      474.52      277.99    232.43 o 
  12  11   9     5362.83     4706.87    307.96 o 
  13  11   9       36.68      336.70    266.41 o 
  14  11   9    17962.33    18297.35    588.75 o 
  15  11   9       34.16      413.34    576.18 o 
   0  12   9    88336.30    88486.09   1389.93 o 
   1  12   9      183.93      549.57    164.82 o 
   2  12   9      170.97      372.39    161.47 o 
   3  12   9      681.95     1039.09    232.20 o 
   4  12   9    80225.96    79784.63    962.19 o 
   5  12   9        0.40      298.63    249.50 o 
   6  12   9     3278.83     3209.51    241.90 o 
   7  12   9      659.54      587.22    193.08 o 
   8  12   9    58051.54    58134.52    763.76 o 
   9  12   9      150.89      362.54    228.39 o 
  10  12   9     3110.08     3752.43    408.72 o 
  11  12   9        1.11      687.63    277.33 o 
  12  12   9    31856.78    32524.23    570.50 o 
  13  12   9       19.39     -255.94    458.19 o 
  14  12   9     7405.35     8211.19    767.15 o 
   1  13   9      325.06      520.41    196.72 o 
   2  13   9       10.57      225.01    193.31 o 
   3  13   9       11.31      185.60    238.57 o 
   4  13   9       20.19       48.88    197.53 o 
   5  13   9      619.12      358.02    200.47 o 
   6  13   9      107.74      309.79    209.78 o 
   7  13   9      296.08      223.77    251.89 o 
   8  13   9        1.21      332.71    216.42 o 
   9  13   9       60.88      184.29    270.49 o 
  10  13   9       10.51      225.19    282.03 o 
  11  13   9      463.02      507.08    343.91 o 
  12  13   9       40.03      176.65    619.97 o 
   0  14   9    55757.00    55529.64   1101.52 o 
   1  14   9      283.42       91.81    207.97 o 
   2  14   9       32.48      340.29    267.90 o 
   3  14   9      247.86      501.45    227.91 o 
   4  14   9    47893.05    47119.45    659.66 o 
   5  14   9        8.28        1.40    212.80 o 
   6  14   9      924.53     1755.63    294.50 o 
   7  14   9      125.26      622.13    252.72 o 
   8  14   9    39866.25    40360.21    624.52 o 
   9  14   9        4.54      518.34    258.68 o 
  10  14   9     1523.87     1721.43    447.41 o 
  11  14   9        3.50     1167.18    937.66 o 
   1  15   9        2.10       25.88    227.44 o 
   2  15   9    23192.94    22464.36    503.21 o 
   3  15   9      102.38      295.65    218.19 o 
   4  15   9     1148.16     1176.38    236.63 o 
   5  15   9       24.81      288.04    319.28 o 
   6  15   9    15949.61    16080.13    409.09 o 
   7  15   9      305.81      475.86    286.56 o 
   8  15   9     2015.80     1940.44    342.90 o 
   9  15   9        3.69     -321.83    542.37 o 
   0  16   9     5582.98     2781.38   1097.44 o 
   1  16   9      375.04      225.26    369.92 o 
   2  16   9       38.37      186.03    331.08 o 
   3  16   9       11.86     -153.83    281.60 o 
   4  16   9     8527.88     8196.51    358.49 o 
   5  16   9       55.03       42.63    270.84 o 
   6  16   9      232.90      852.36    561.56 o 
   1  17   9      471.21       80.28    875.90 o 
   2  17   9    28948.24    27469.91   1154.08 o 
   3  17   9      576.75      909.52    425.40 o 
   4  17   9      220.78      530.07    909.87 o 
   0   0  10    97342.85    97958.19   1635.87 o 
   1   0  10    45675.35    46831.69    587.83 o 
   2   0  10     1197.22     1331.64    106.95 o 
   3   0  10    74200.82    74133.61    890.85 o 
   4   0  10    53397.57    53004.25    771.01 o 
   5   0  10    16265.15    16195.49    322.69 o 
   6   0  10     1486.42     1463.40    158.61 o 
   7   0  10    68015.02    66023.22    948.60 o 
   8   0  10    55655.36    54645.20    744.44 o 
   9   0  10     5837.22     5871.31    221.56 o 
  10   0  10      372.56      383.31    166.48 o 
  11   0  10    43257.50    43322.89    694.43 o 
  12   0  10    18454.99    17871.37    448.75 o 
  13   0  10     1494.55     2058.09    318.22 o 
  14   0  10     4634.44     5396.12    397.68 o 
  15   0  10    32359.41    32401.49    781.05 o 
  16   0  10    24777.42    24613.53    687.85 o 
  17   0  10      405.48      396.53    434.96 o 
  18   0  10     3412.93     4358.44    554.58 o 
   1   1  10    17827.39    18799.49    200.57 o 
   2   1  10     3870.61     3774.99     93.70 o 
   3   1  10     7122.39     7210.92    123.86 o 
   4   1  10      599.92      666.19     89.03 o 
   5   1  10    10794.52    10650.45    174.50 o 
   6   1  10     2495.19     2397.38    117.76 o 
   7   1  10      713.54      607.36    103.78 o 
   8   1  10       16.01      119.97    111.18 o 
   9   1  10    11176.13    10733.65    205.28 o 
  10   1  10     7953.64     7867.83    195.60 o 
  11   1  10     1320.95     1499.12    150.91 o 
  12   1  10      110.87      215.31    134.98 o 
  13   1  10     3423.56     2893.58    305.73 o 
  14   1  10     5754.50     5839.97    254.98 o 
  15   1  10       14.65      183.55    339.86 o 
  16   1  10      253.47      360.87    258.28 o 
  17   1  10     3685.44     3531.72    295.11 o 
  18   1  10     3741.16     3597.56    320.43 o 
   0   2  10    86085.63    86486.97   1030.41 o 
   1   2  10     8779.86     8284.71    127.00 o 
   2   2  10     1259.55     1646.07     98.46 o 
   3   2  10    12742.17    12034.28    156.19 o 
   4   2  10    52622.14    52337.97    496.57 o 
   5   2  10    10480.36    10500.89    183.27 o 
   6   2  10     2480.31     2688.90    128.35 o 
   7   2  10    20727.96    20299.73    272.91 o 
   8   2  10    38651.55    37767.67    411.57 o 
   9   2  10     6048.45     6047.94    166.79 o 
  10   2  10     4752.68     4550.31    174.07 o 
  11   2  10    19417.06    19748.79    310.51 o 
  12   2  10    15805.34    15778.90    355.53 o 
  13   2  10     4517.10     4565.35    219.66 o 
  14   2  10     3654.11     3794.64    232.57 o 
  15   2  10    12372.95    12640.92    410.86 o 
  16   2  10    14655.34    14315.92    391.81 o 
  17   2  10     1711.53     1375.44    297.33 o 
  18   2  10     3220.80     3414.59    468.91 o 
   1   3  10    38109.85    38348.89    342.70 o 
   2   3  10    34750.38    34205.05    332.81 o 
   3   3  10    33278.68    33831.20    345.28 o 
   4   3  10      175.86      164.68     87.13 o 
   5   3  10    21496.32    20809.86    246.08 o 
   6   3  10    45707.63    44620.82    479.54 o 
   7   3  10    15952.39    16080.92    239.18 o 
   8   3  10      658.75      737.82    117.48 o 
   9   3  10    34194.76    34111.03    387.01 o 
  10   3  10    36865.75    36262.07    450.68 o 
  11   3  10    10294.61    10315.63    236.12 o 
  12   3  10     1201.67     1562.76    174.20 o 
  13   3  10    14515.40    14422.07    306.15 o 
  14   3  10    25521.38    25845.12    440.88 o 
  15   3  10     2062.80     2048.76    250.91 o 
  16   3  10     4485.51     4135.77    290.61 o 
  17   3  10    15578.13    15159.41    417.50 o 
  18   3  10    17632.84    17515.97    867.29 o 
   0   4  10      920.32      980.46    114.80 o 
   1   4  10       18.95      169.11     84.55 o 
   2   4  10     2882.44     2901.67    109.55 o 
   3   4  10     1707.31     1779.07    102.51 o 
   4   4  10     5901.92     5841.06    146.04 o 
   5   4  10      291.71      400.07     98.17 o 
   6   4  10       77.21      203.16     99.49 o 
   7   4  10       93.10      212.44    139.26 o 
   8   4  10     2305.58     2379.80    137.22 o 
   9   4  10      795.94      612.02    131.13 o 
  10   4  10     1589.52     1453.26    151.62 o 
  11   4  10      584.05      847.16    170.57 o 
  12   4  10      151.67      317.60    158.13 o 
  13   4  10     3961.36     4014.46    256.35 o 
  14   4  10     1755.84     1681.03    203.76 o 
  15   4  10       50.20      230.76    223.00 o 
  16   4  10      423.61      808.86    239.06 o 
  17   4  10      583.77      395.73    256.62 o 
  18   4  10      754.60     1057.54   1118.81 o 
   1   5  10    20011.60    19797.83    205.15 o 
   2   5  10    98196.80    97247.40    848.61 o 
   3   5  10    17797.81    17745.99    226.01 o 
   4   5  10      760.14      743.16    134.92 o 
   5   5  10    12956.36    13235.82    194.11 o 
   6   5  10    90570.80    88622.43    812.92 o 
   7   5  10    24915.56    25497.71    312.23 o 
   8   5  10     7609.97     7461.84    194.78 o 
   9   5  10    12643.43    12666.35    246.25 o 
  10   5  10    57199.06    56035.66    671.42 o 
  11   5  10     9166.66     8901.88    245.98 o 
  12   5  10    11947.19    12437.60    287.28 o 
  13   5  10     9829.10     9607.69    269.94 o 
  14   5  10    28694.19    29182.71    456.24 o 
  15   5  10     3506.93     3363.56    263.11 o 
  16   5  10    10407.55    10294.71    359.13 o 
  17   5  10    14402.47    14488.70    556.50 o 
   0   6  10    38727.14    37827.26    513.99 o 
   1   6  10     1511.11     1485.35     92.67 o 
   2   6  10        2.30      138.81     88.06 o 
   3   6  10     4150.43     4375.20    133.92 o 
   4   6  10    31865.58    30916.02    335.21 o 
   5   6  10     4589.11     4785.34    140.69 o 
   6   6  10     3635.09     3512.49    130.51 o 
   7   6  10     3766.71     3802.44    165.30 o 
   8   6  10    27253.54    27365.79    353.56 o 
   9   6  10     2392.44     2582.53    172.05 o 
  10   6  10     6144.96     6415.06    221.77 o 
  11   6  10     7526.40     7532.40    239.62 o 
  12   6  10    13383.06    12775.88    324.14 o 
  13   6  10     2289.17     1848.88    204.56 o 
  14   6  10     4911.87     5068.04    296.00 o 
  15   6  10     4797.20     5008.89    312.14 o 
  16   6  10     3501.07     4092.65    340.12 o 
  17   6  10     1534.21     1953.54    801.79 o 
   1   7  10    21855.17    21520.65    241.81 o 
   2   7  10    26366.28    26595.01    271.57 o 
   3   7  10     6501.13     6487.21    147.49 o 
   4   7  10      456.94      428.79    106.61 o 
   5   7  10    12447.41    12644.47    197.85 o 
   6   7  10    20684.26    20422.93    254.83 o 
   7   7  10     2750.60     3250.36    270.89 o 
   8   7  10      883.74      849.92    136.15 o 
   9   7  10     8944.02     8765.07    251.90 o 
  10   7  10    14836.75    14762.56    342.93 o 
  11   7  10      612.89      940.73    209.17 o 
  12   7  10      693.49      641.51    259.73 o 
  13   7  10     3870.42     3697.27    266.63 o 
  14   7  10    10655.35    10526.79    354.70 o 
  15   7  10      680.20      516.11    242.49 o 
  16   7  10     2214.90     2237.47    320.55 o 
  17   7  10     4784.38     4740.77    896.49 o 
   0   8  10    72409.77    72554.83    840.35 o 
   1   8  10    16569.60    16485.63    212.94 o 
   2   8  10      370.43      215.28     93.02 o 
   3   8  10    28328.90    28274.79    301.11 o 
   4   8  10    44353.25    43630.95    431.46 o 
   5   8  10     7615.99     7850.36    167.94 o 
   6   8  10     6340.80     6518.83    178.92 o 
   7   8  10    22705.93    22924.07    352.53 o 
   8   8  10    40016.41    40073.81    550.81 o 
   9   8  10     4530.02     4844.70    246.30 o 
  10   8  10     5295.67     5254.83    257.18 o 
  11   8  10    17498.64    17655.59    518.75 o 
  12   8  10    27256.48    27593.61    498.91 o 
  13   8  10     5091.99     5378.10    291.27 o 
  14   8  10     4730.20     4843.70    312.58 o 
  15   8  10    15185.22    15865.40    452.82 o 
  16   8  10    18424.75    18425.18    633.44 o 
  17   8  10     3651.42     2868.37    634.42 o 
   1   9  10      206.10      315.96    107.22 o 
   2   9  10    11592.55    11430.88    208.15 o 
   3   9  10        7.63      211.93    149.69 o 
   4   9  10      534.14      515.77    117.46 o 
   5   9  10       20.02       63.00    138.19 o 
   6   9  10     2675.89     2751.95    175.19 o 
   7   9  10        3.62      243.84    186.07 o 
   8   9  10      644.86      418.04    171.38 o 
   9   9  10     1510.57     1697.63    257.72 o 
  10   9  10      901.40     1392.17    268.91 o 
  11   9  10      604.81      584.36    282.72 o 
  12   9  10      200.61      874.49    323.15 o 
  13   9  10      303.37      510.69    243.35 o 
  14   9  10      212.99      181.39    286.45 o 
  15   9  10       61.15        1.98    293.40 o 
  16   9  10       72.85     -485.81    853.26 o 
   0  10  10    35869.71    36097.10    664.06 o 
   1  10  10    13540.34    13486.04    239.06 o 
   2  10  10      365.04      427.90    139.33 o 
   3  10  10    19888.59    19731.85    269.57 o 
   4  10  10    20799.52    21135.00    303.37 o 
   5  10  10    12558.25    13486.18    248.47 o 
   6  10  10      155.17      321.73    144.12 o 
   7  10  10    26666.82    26574.66    378.91 o 
   8  10  10    31874.59    32682.87    497.19 o 
   9  10  10     6252.34     6062.24    332.62 o 
  10  10  10      978.88     1080.37    305.74 o 
  11  10  10    18500.12    18364.63    419.95 o 
  12  10  10    25988.40    26698.85    519.27 o 
  13  10  10      354.88      807.70    266.83 o 
  14  10  10      783.50     1077.57    280.31 o 
  15  10  10    16685.59    17904.18    761.70 o 
   1  11  10    11352.79    11180.68    264.83 o 
   2  11  10    22258.66    22582.61    339.03 o 
   3  11  10    15839.79    15669.27    310.41 o 
   4  11  10       94.12      272.62    210.92 o 
   5  11  10    12391.69    12684.07    317.15 o 
   6  11  10    19063.87    19211.42    348.91 o 
   7  11  10     5824.58     5660.10    268.66 o 
   8  11  10      102.37      278.88    224.80 o 
   9  11  10    18707.16    19589.11    436.74 o 
  10  11  10    15939.74    16395.22    457.98 o 
  11  11  10     4479.00     4846.67    300.33 o 
  12  11  10       87.76     1049.52    620.81 o 
  13  11  10     9864.65    10903.54    760.12 o 
  14  11  10     7915.52     7174.14   1085.87 o 
   0  12  10    11992.17    11885.13    398.93 o 
   1  12  10     2246.67     2080.71    201.94 o 
   2  12  10      875.12      762.66    190.79 o 
   3  12  10     3101.20     3356.09    215.81 o 
   4  12  10    10392.69    10314.96    291.36 o 
   5  12  10     1731.29     1767.26    239.30 o 
   6  12  10      288.97      434.08    197.99 o 
   7  12  10     2226.35     1997.80    247.09 o 
   8  12  10     4784.33     5337.39    292.22 o 
   9  12  10      901.35     1609.46    263.74 o 
  10  12  10     1660.24     2237.88    518.24 o 
  11  12  10     1481.20     1836.85    294.92 o 
  12  12  10     2307.06     1505.01    287.20 o 
  13  12  10      933.28     1168.21    936.63 o 
  14  12  10       99.33      662.98   1245.92 o 
   1  13  10    17648.49    17494.60    351.79 o 
   2  13  10    44315.69    44708.18    666.01 o 
   3  13  10    13817.05    13846.27    341.51 o 
   4  13  10      139.63      554.25    332.33 o 
   5  13  10    18902.03    18393.13    388.72 o 
   6  13  10    29499.66    30650.84    505.79 o 
   7  13  10     6802.96     6853.14    310.74 o 
   8  13  10     1381.83     2327.22    523.59 o 
   9  13  10    18544.54    18241.58    446.12 o 
  10  13  10    21332.24    22219.69    537.39 o 
  11  13  10     5178.43     4585.70    570.43 o 
   0  14  10      196.83      438.64    305.01 o 
   1  14  10     2289.23     2290.92    298.56 o 
   2  14  10       22.38      265.70    230.54 o 
   3  14  10     3819.09     3234.27    299.79 o 
   4  14  10      953.00      740.82    218.53 o 
   5  14  10      715.49      608.31    249.71 o 
   6  14  10      409.51      447.24    275.18 o 
   7  14  10     2419.86     2359.73    275.12 o 
   8  14  10     1432.92     1285.23    311.04 o 
   9  14  10      151.70      456.75    423.52 o 
  10  14  10       47.39      544.48    744.15 o 
   1  15  10     4230.57     4944.86    376.19 o 
   2  15  10    23331.00    22718.66    536.93 o 
   3  15  10     4083.27     4718.48    451.19 o 
   4  15  10      478.19     1349.29    442.18 o 
   5  15  10     4273.03     5049.30    303.71 o 
   6  15  10    21821.60    22058.28    465.01 o 
   7  15  10     6336.51     6647.91    653.70 o 
   8  15  10      475.85     1344.83   2107.41 o 
   9  15  10     2983.49     2540.83    568.67 o 
   0  16  10    14556.58    17202.59   1039.95 o 
   1  16  10     5268.69     4425.95    602.03 o 
   2  16  10       50.57      440.35    368.03 o 
   3  16  10     6769.15     6906.47    459.22 o 
   4  16  10    17928.65    17717.19    693.26 o 
   5  16  10     4066.45     5065.64    747.69 o 
   6  16  10      727.60     2057.47   1006.61 o 
   7  16  10     5152.45     6189.51    781.71 o 
   1   1  11    91256.03    91283.84    770.80 o 
   2   1  11     1285.71     1392.79     88.52 o 
   3   1  11    57659.15    56629.23    557.69 o 
   4   1  11     2952.60     3304.58    133.95 o 
   5   1  11    64215.33    63053.43    645.05 o 
   6   1  11      634.01      697.49    137.39 o 
   7   1  11    40760.93    39699.99    425.59 o 
   8   1  11      571.70      537.99    111.66 o 
   9   1  11    72763.12    72482.14    693.53 o 
  10   1  11     3400.47     3554.19    171.73 o 
  11   1  11    17334.05    17627.43    301.64 o 
  12   1  11     1735.96     1905.02    167.71 o 
  13   1  11    42879.78    42185.32    598.14 o 
  14   1  11      597.46      667.96    199.14 o 
  15   1  11     9951.17     9659.13    338.96 o 
  16   1  11       13.05      805.87    348.28 o 
  17   1  11    35113.11    35266.42    629.26 o 
  18   1  11     1363.00      961.33    819.29 o 
   0   2  11     2169.26     2346.03    140.23 o 
   1   2  11    19031.28    19441.76    223.24 o 
   2   2  11      347.85      309.89     79.67 o 
   3   2  11    22997.99    22649.83    260.81 o 
   4   2  11     1141.38      998.20    102.19 o 
   5   2  11    20955.33    20906.51    267.04 o 
   6   2  11      459.68      338.99    117.26 o 
   7   2  11    29217.10    28870.06    353.07 o 
   8   2  11      120.33      166.76    115.66 o 
   9   2  11    12405.61    12430.25    224.29 o 
  10   2  11      130.28      200.90    177.46 o 
  11   2  11    22861.99    22979.96    347.11 o 
  12   2  11     1439.58     1453.57    170.88 o 
  13   2  11     5031.97     4903.47    226.69 o 
  14   2  11      391.74      285.47    212.96 o 
  15   2  11    18551.35    19284.20    440.46 o 
  16   2  11     1725.51     1694.12    323.91 o 
  17   2  11     2767.94     2241.30    297.01 o 
  18   2  11      225.54      660.54    733.35 o 
   1   3  11    38782.57    38327.29    372.64 o 
   2   3  11    18143.16    18657.64    222.16 o 
   3   3  11    15214.61    15325.80    199.28 o 
   4   3  11      930.04     1008.71    108.31 o 
   5   3  11    22061.15    22036.02    288.30 o 
   6   3  11     4668.19     4609.22    151.13 o 
   7   3  11     8277.85     8254.52    185.80 o 
   8   3  11     5538.25     5566.28    177.68 o 
   9   3  11    22148.68    21973.33    297.73 o 
  10   3  11     4989.42     4810.38    191.67 o 
  11   3  11     4863.85     4769.54    199.36 o 
  12   3  11     1788.24     2049.66    192.41 o 
  13   3  11    11708.68    11922.64    330.62 o 
  14   3  11     1294.81     1126.35    210.28 o 
  15   3  11     2976.97     3004.95    251.88 o 
  16   3  11     1062.29      895.17    248.66 o 
  17   3  11    14315.53    14345.86    428.22 o 
  18   3  11       10.50      181.76    459.02 o 
   0   4  11     6737.66     6358.58    199.02 o 
   1   4  11    84029.60    84774.95    723.80 o 
   2   4  11     2343.86     2335.16    117.59 o 
   3   4  11    74884.91    72377.33    672.84 o 
   4   4  11     8234.45     8034.03    158.44 o 
   5   4  11    32114.23    32059.02    376.15 o 
   6   4  11     2131.46     2167.67    133.75 o 
   7   4  11    90128.77    89777.70    895.39 o 
   8   4  11     2080.63     2089.22    139.75 o 
   9   4  11    26560.69    27006.34    358.93 o 
  10   4  11     2442.45     2293.48    168.68 o 
  11   4  11    48810.16    48800.84    612.18 o 
  12   4  11     1388.58     1394.19    238.82 o 
  13   4  11     8933.45     9416.46    278.79 o 
  14   4  11     2033.03     2186.10    235.49 o 
  15   4  11    47556.94    48886.37    695.29 o 
  16   4  11      938.84     1327.72    249.94 o 
  17   4  11     3334.90     3010.41    505.10 o 
  18   4  11     1137.75      847.08    906.78 o 
   1   5  11     3405.27     3400.95    120.23 o 
   2   5  11      159.78      328.21    101.65 o 
   3   5  11     2539.90     2643.57    121.04 o 
   4   5  11        1.93      201.13    107.38 o 
   5   5  11     4177.78     4239.64    148.07 o 
   6   5  11        6.00      299.47    153.79 o 
   7   5  11      153.80      368.04    115.30 o 
   8   5  11      250.99      287.75    129.04 o 
   9   5  11     3031.12     3002.97    164.24 o 
  10   5  11       30.54      184.15    158.02 o 
  11   5  11     1053.43     1200.60    177.89 o 
  12   5  11      242.35      194.49    187.77 o 
  13   5  11     3473.66     4073.02    330.55 o 
  14   5  11        8.85       30.16    249.82 o 
  15   5  11      301.33      588.00    294.84 o 
  16   5  11       96.59      143.78    276.32 o 
   0   6  11     8597.11     8144.68    233.35 o 
   1   6  11    64254.46    64730.73    573.34 o 
   2   6  11      285.97      258.37     99.06 o 
   3   6  11    45416.10    44603.03    450.41 o 
   4   6  11     8824.57     8804.21    175.30 o 
   5   6  11    36756.88    36534.65    389.45 o 
   6   6  11      907.13      948.40    127.89 o 
   7   6  11    69233.75    68476.40    718.58 o 
   8   6  11     3510.92     3827.02    182.98 o 
   9   6  11    19147.88    19293.30    316.20 o 
  10   6  11     2955.32     2664.92    195.26 o 
  11   6  11    56404.80    56257.71    696.18 o 
  12   6  11      924.60      951.94    193.27 o 
  13   6  11     7404.01     7129.96    284.42 o 
  14   6  11     1818.77     1538.21    252.22 o 
  15   6  11    34120.45    34275.25    599.96 o 
  16   6  11      133.63      358.69    284.69 o 
  17   6  11     1024.57     2255.11    803.85 o 
   1   7  11    25414.69    25496.16    286.78 o 
   2   7  11    11841.24    11609.37    188.33 o 
   3   7  11    20165.92    19844.58    261.93 o 
   4   7  11     1745.25     1680.72    125.64 o 
   5   7  11    43725.84    43447.03    451.09 o 
   6   7  11     7685.01     7759.21    192.21 o 
   7   7  11    21728.56    21875.65    332.50 o 
   8   7  11     3916.52     3466.76    183.84 o 
   9   7  11    42491.91    43466.90    614.35 o 
  10   7  11     2086.82     2172.32    230.25 o 
  11   7  11     7962.49     8588.85    322.28 o 
  12   7  11     3699.20     3499.45    265.90 o 
  13   7  11    35987.33    35739.66    598.09 o 
  14   7  11       51.87      -18.39    243.50 o 
  15   7  11     1240.54     1184.60    269.23 o 
  16   7  11     3412.98     3598.69    628.82 o 
  17   7  11    29092.86    29781.64   1584.03 o 
   0   8  11     2269.41     2177.99    187.73 o 
   1   8  11      199.22      213.96    112.87 o 
   2   8  11      593.55      407.68    109.62 o 
   3   8  11     6235.31     6090.67    176.89 o 
   4   8  11     2997.12     3118.64    145.54 o 
   5   8  11     3136.97     3333.73    146.95 o 
   6   8  11     1077.91     1102.12    195.55 o 
   7   8  11     3098.16     3257.47    250.68 o 
   8   8  11      233.34      196.58    215.19 o 
   9   8  11      768.05     1135.90    195.40 o 
  10   8  11     1966.23     1453.95    228.50 o 
  11   8  11     3086.03     2681.07    273.58 o 
  12   8  11       20.61      345.71    226.06 o 
  13   8  11      887.60      862.94    240.35 o 
  14   8  11      826.67      655.04    259.29 o 
  15   8  11     3218.95     3224.56    327.67 o 
  16   8  11      483.80       95.72    654.61 o 
   1   9  11    46768.61    47374.40    504.09 o 
   2   9  11      130.23      236.39    113.36 o 
   3   9  11    32753.27    33441.87    390.65 o 
   4   9  11      295.78      557.49    151.11 o 
   5   9  11    45758.89    46883.34    495.95 o 
   6   9  11      673.32      695.43    165.76 o 
   7   9  11    23206.70    23128.13    428.24 o 
   8   9  11      245.47       80.63    213.73 o 
   9   9  11    47731.61    48268.68    700.92 o 
  10   9  11     1167.34     1217.89    267.21 o 
  11   9  11    11571.56    12330.14    366.77 o 
  12   9  11       10.10       67.73    257.89 o 
  13   9  11    37967.83    38582.39    641.64 o 
  14   9  11     1013.71      536.58    274.71 o 
  15   9  11     7469.43     7503.34    508.54 o 
   0  10  11       98.82      274.65    197.90 o 
   1  10  11    14111.09    14330.21    296.95 o 
   2  10  11        6.36      181.54    161.99 o 
   3  10  11    14743.98    14935.70    284.89 o 
   4  10  11     1795.36     2172.36    189.06 o 
   5  10  11     4002.80     4232.63    193.32 o 
   6  10  11      284.59      218.76    147.51 o 
   7  10  11    14310.97    14062.89    290.23 o 
   8  10  11     1640.98     1278.78    221.06 o 
   9  10  11     2311.47     2202.09    313.07 o 
  10  10  11       30.05     1075.21    336.63 o 
  11  10  11     6784.86     6783.69    447.49 o 
  12  10  11      748.19     1078.75    314.83 o 
  13  10  11       98.98      893.96    512.63 o 
  14  10  11       93.01      617.99    580.50 o 
   1  11  11    21876.70    21243.63    472.27 o 
   2  11  11       61.20      157.14    221.90 o 
   3  11  11    11852.67    11561.36    280.14 o 
   4  11  11      100.51      122.07    201.94 o 
   5  11  11    18130.89    17943.05    426.00 o 
   6  11  11      365.16      495.08    190.51 o 
   7  11  11    11677.52    11653.40    321.33 o 
   8  11  11      996.49      893.42    231.68 o 
   9  11  11    17083.00    16850.80    373.26 o 
  10  11  11      186.20     1253.74    321.73 o 
  11  11  11     5602.17     5081.24    361.18 o 
  12  11  11       79.73       53.39    289.99 o 
  13  11  11    13131.12    13913.25    621.08 o 
  14  11  11      105.81      254.50    534.57 o 
   0  12  11      402.25      169.65    231.44 o 
   1  12  11    23903.16    24364.66    420.06 o 
   2  12  11       37.66      213.20    213.97 o 
   3  12  11    31967.47    31744.72    524.95 o 
   4  12  11      161.03      190.79    248.77 o 
   5  12  11    11922.84    12490.68    358.60 o 
   6  12  11      102.74      334.96    201.49 o 
   7  12  11    25932.37    25919.53    491.42 o 
   8  12  11      401.17      428.59    245.81 o 
   9  12  11     7412.12     7414.96    428.91 o 
  10  12  11      320.21      753.70    326.17 o 
  11  12  11    19370.47    19103.59    490.66 o 
  12  12  11     1709.51      869.74    560.92 o 
  13  12  11     3292.91     2876.78   1045.73 o 
   1  13  11      563.25     1097.91    239.61 o 
   2  13  11      792.87      982.52    229.22 o 
   3  13  11       39.88      173.75    237.69 o 
   4  13  11       92.69      276.24    252.84 o 
   5  13  11      408.05      241.28    210.59 o 
   6  13  11     1202.65     1041.14    232.87 o 
   7  13  11       31.83      976.13    298.83 o 
   8  13  11       70.25      228.89    278.45 o 
   9  13  11     1005.03     1185.45    524.66 o 
  10  13  11        5.72      544.06    486.27 o 
  11  13  11      589.86      956.82    606.70 o 
   0  14  11     2277.07     1801.31    445.80 o 
   1  14  11    26339.29    27197.40    559.38 o 
   2  14  11      232.65      487.59    280.34 o 
   3  14  11    25314.35    25715.29    665.57 o 
   4  14  11     3521.65     3275.93    438.75 o 
   5  14  11    18580.21    19245.46    586.97 o 
   6  14  11      651.62      650.46    237.19 o 
   7  14  11    28689.78    28702.24    557.56 o 
   8  14  11     2654.29     3109.08    636.58 o 
   9  14  11    12590.07    14051.96    767.97 o 
  10  14  11     1233.25     1168.66    841.42 o 
   1  15  11     4488.46     4813.34    572.84 o 
   2  15  11      706.67      752.83    313.65 o 
   3  15  11     9420.96     9273.57    675.54 o 
   4  15  11       27.70      459.22    289.45 o 
   5  15  11     6216.13     7293.80    515.77 o 
   6  15  11       97.10     1455.03    756.75 o 
   7  15  11     5065.83     5188.08    568.21 o 
   8  15  11       77.25      410.82    673.14 o 
   0  16  11     1001.08     1569.62   1203.20 o 
   1  16  11     8710.29     8168.13    808.12 o 
   2  16  11       63.76      303.26    482.76 o 
   3  16  11    10608.18    10435.26    654.23 o 
   4  16  11     1185.69     1493.94   1511.47 o 
   5  16  11     7230.09     6831.54   3908.61 o 
   6  16  11      364.69     4410.38   1496.54 o 
   0   0  12    18607.51    18814.79    430.67 o 
   1   0  12    37377.88    37941.72    546.32 o 
   2   0  12     1869.55     2091.19    182.13 o 
   3   0  12    40630.26    39800.18    621.95 o 
   4   0  12    16424.10    16527.11    345.62 o 
   5   0  12    31872.58    31184.49    524.76 o 
   6   0  12     4314.71     4623.03    229.51 o 
   7   0  12    47114.21    46730.41    727.53 o 
   8   0  12    23170.63    22483.84    443.82 o 
   9   0  12    33501.70    32881.34    537.29 o 
  10   0  12     5680.52     5675.53    276.76 o 
  11   0  12    28785.48    28609.00    543.97 o 
  12   0  12     6656.41     6081.02    357.45 o 
  13   0  12    11349.77    11405.59    413.64 o 
  14   0  12     6199.11     6505.96    429.72 o 
  15   0  12    39151.80    38721.37    916.08 o 
  16   0  12     8598.32     9212.73    524.08 o 
  17   0  12     6291.27     5264.91    850.17 o 
   1   1  12     3424.78     3677.32    126.15 o 
   2   1  12     8857.21     9337.59    172.29 o 
   3   1  12     3413.09     3205.06    137.60 o 
   4   1  12     2394.47     2436.31    131.51 o 
   5   1  12     1278.87     1140.51    121.20 o 
   6   1  12     3961.53     4110.18    155.58 o 
   7   1  12     3533.92     3402.80    154.98 o 
   8   1  12       81.99      230.59    127.84 o 
   9   1  12     3094.93     3197.34    151.27 o 
  10   1  12     6484.15     6937.85    205.14 o 
  11   1  12     4691.97     4646.11    198.15 o 
  12   1  12       44.50      250.99    157.01 o 
  13   1  12     4125.47     4457.88    272.17 o 
  14   1  12     1142.40     1574.32    229.47 o 
  15   1  12     3027.73     1817.88    453.46 o 
  16   1  12       97.60      475.42    356.41 o 
  17   1  12     3912.69     3167.45    487.65 o 
   0   2  12    30239.34    30499.19    468.47 o 
   1   2  12    41632.11    42340.95    408.21 o 
   2   2  12      715.24      577.55    100.76 o 
   3   2  12    41872.54    41380.87    456.35 o 
   4   2  12    15175.95    15235.57    237.55 o 
   5   2  12    24556.00    23930.59    299.61 o 
   6   2  12      883.22      656.57    113.59 o 
   7   2  12    52943.16    51662.82    535.41 o 
   8   2  12    10478.27    10569.90    222.14 o 
   9   2  12    13639.45    13514.30    230.49 o 
  10   2  12     2606.57     2873.37    188.65 o 
  11   2  12    30810.88    30923.43    427.18 o 
  12   2  12     9949.75     9118.82    265.46 o 
  13   2  12     3694.43     3590.12    250.85 o 
  14   2  12      357.12      345.03    247.59 o 
  15   2  12    23787.72    23808.63    494.31 o 
  16   2  12     6792.33     6960.65    346.91 o 
  17   2  12     2147.96     1745.34    542.42 o 
   1   3  12    41518.74    41237.68    433.63 o 
   2   3  12    29242.79    29244.18    321.23 o 
   3   3  12    24115.39    23215.13    289.06 o 
   4   3  12       97.30      209.05    109.27 o 
   5   3  12    40571.96    40153.65    451.87 o 
   6   3  12    21385.32    21167.20    290.47 o 
   7   3  12    18240.26    17891.22    273.01 o 
   8   3  12       29.37      188.32    135.00 o 
   9   3  12    37770.91    37040.68    449.19 o 
  10   3  12    15820.17    16024.91    293.23 o 
  11   3  12     7959.70     7530.06    231.30 o 
  12   3  12       67.91      365.78    176.43 o 
  13   3  12    27013.40    26853.82    434.59 o 
  14   3  12     6724.12     7053.33    353.18 o 
  15   3  12     5706.40     5921.41    345.54 o 
  16   3  12     1420.59     1004.72    278.29 o 
  17   3  12    23327.07    22576.50   1483.68 o 
   0   4  12     1243.20     1148.39    175.95 o 
   1   4  12     1035.22     1074.34    114.84 o 
   2   4  12       15.12      172.64    103.19 o 
   3   4  12     4031.38     3930.30    142.14 o 
   4   4  12      719.09      626.85    115.74 o 
   5   4  12     3644.86     3554.33    153.24 o 
   6   4  12     1024.33      887.97    126.51 o 
   7   4  12     5058.69     5068.58    178.00 o 
   8   4  12      775.24      713.67    126.02 o 
   9   4  12     1335.23     1529.08    170.61 o 
  10   4  12      149.92      164.46    198.08 o 
  11   4  12     4742.83     5196.96    232.97 o 
  12   4  12      893.84      944.31    195.00 o 
  13   4  12       67.60      480.47    205.14 o 
  14   4  12      406.62       66.30    250.38 o 
  15   4  12     3841.58     3946.59    312.69 o 
  16   4  12      445.51      748.52    265.18 o 
  17   4  12       35.53     -449.79    819.29 o 
   1   5  12    60592.99    59628.08    575.28 o 
   2   5  12    22576.39    22690.52    287.81 o 
   3   5  12    37449.91    36653.64    389.57 o 
   4   5  12       80.49      271.84    127.83 o 
   5   5  12    61614.10    61368.47    644.34 o 
   6   5  12    23223.19    23094.76    316.08 o 
   7   5  12    27464.94    26872.89    351.66 o 
   8   5  12      141.86      112.94    172.12 o 
   9   5  12    67738.32    67261.27    719.98 o 
  10   5  12    15718.51    15627.68    312.86 o 
  11   5  12     7363.78     7402.22    250.67 o 
  12   5  12      730.18      707.00    230.49 o 
  13   5  12    50234.52    49852.86    656.83 o 
  14   5  12    12475.83    12738.58    339.23 o 
  15   5  12     2783.65     2745.14    276.74 o 
  16   5  12     1940.03     1058.17    442.26 o 
   0   6  12     5921.97     6515.31    213.32 o 
   1   6  12    29757.68    30259.23    340.29 o 
   2   6  12      623.60      592.29    132.66 o 
   3   6  12    13231.08    13315.45    214.18 o 
   4   6  12     9425.29     9354.26    196.78 o 
   5   6  12     8801.32     8801.01    244.44 o 
   6   6  12      156.48      362.85    156.64 o 
   7   6  12    26084.30    26597.88    361.24 o 
   8   6  12     4239.59     4255.53    190.94 o 
   9   6  12     6976.58     6854.40    215.66 o 
  10   6  12      513.40      672.80    202.77 o 
  11   6  12    15898.09    15989.59    330.59 o 
  12   6  12     6590.73     6791.71    268.37 o 
  13   6  12      759.20      706.44    221.03 o 
  14   6  12      265.67      509.61    239.87 o 
  15   6  12     9021.52     8975.35    387.11 o 
  16   6  12     3890.48     3503.60    912.95 o 
  17   6  12       37.28     -144.10    707.10 o 
   1   7  12    27888.71    26882.41    318.04 o 
   2   7  12    11910.81    11551.50    214.81 o 
   3   7  12     9224.44     9361.95    199.51 o 
   4   7  12        4.78      225.11    167.08 o 
   5   7  12    20389.15    20293.32    299.43 o 
   6   7  12    12800.06    12276.72    252.75 o 
   7   7  12     5671.30     6043.43    220.79 o 
   8   7  12     1044.64     1151.29    170.28 o 
   9   7  12    15049.00    14812.23    389.32 o 
  10   7  12     8355.49     8155.59    306.02 o 
  11   7  12     2677.75     2688.43    246.33 o 
  12   7  12     1257.39     1279.16    264.43 o 
  13   7  12     9384.00     9292.01    357.33 o 
  14   7  12     3143.68     2968.89    338.79 o 
  15   7  12     3365.22     3221.43    367.28 o 
  16   7  12     1109.26     1482.34    646.89 o 
   0   8  12    16061.66    15842.10    370.84 o 
   1   8  12    62677.93    63679.73    644.59 o 
   2   8  12        5.81       51.47    148.19 o 
   3   8  12    49405.52    49310.89    487.07 o 
   4   8  12    18159.55    18101.62    266.09 o 
   5   8  12    18906.63    19259.34    298.61 o 
   6   8  12       89.88      311.71    183.48 o 
   7   8  12    50475.88    51817.95    680.73 o 
   8   8  12    17465.09    17182.52    378.20 o 
   9   8  12    12326.58    12435.75    342.84 o 
  10   8  12     1388.93     1783.52    325.89 o 
  11   8  12    29401.25    30087.72    531.07 o 
  12   8  12    10597.80    11093.16    384.29 o 
  13   8  12     6028.22     5899.23    340.06 o 
  14   8  12     1460.28     1214.97    295.42 o 
  15   8  12    21680.51    22819.66    962.22 o 
  16   8  12     6472.99     6674.75   1182.62 o 
   1   9  12      793.62     1021.05    147.86 o 
   2   9  12       48.76      226.04    154.45 o 
   3   9  12      279.63      461.64    136.70 o 
   4   9  12       14.99       76.50    142.45 o 
   5   9  12     2984.31     3380.61    192.76 o 
   6   9  12      197.12      476.98    287.08 o 
   7   9  12      138.29      300.10    287.38 o 
   8   9  12        1.62      260.79    283.14 o 
   9   9  12      772.26      801.20    222.80 o 
  10   9  12      202.66      485.56    248.44 o 
  11   9  12        0.26      172.53    322.57 o 
  12   9  12      317.67      360.96    316.46 o 
  13   9  12     1302.59     1429.95    312.49 o 
  14   9  12       11.03       98.64    334.09 o 
   0  10  12    19102.51    18985.34    542.90 o 
   1  10  12    23635.33    24143.02    426.96 o 
   2  10  12      323.27      146.59    174.80 o 
   3  10  12    16981.41    17386.35    310.23 o 
   4  10  12    11451.58    11483.71    275.04 o 
   5  10  12    22616.41    22349.52    348.91 o 
   6  10  12     1337.69     1117.59    189.25 o 
   7  10  12    21787.83    21478.02    389.40 o 
   8  10  12    10734.50    11051.26    372.30 o 
   9  10  12    14047.43    13971.34    382.05 o 
  10  10  12      610.00     1009.61    296.58 o 
  11  10  12    21371.39    21962.05    566.76 o 
  12  10  12     5445.90     6235.50    621.00 o 
  13  10  12     6761.92     6511.17    722.75 o 
  14  10  12      796.60      624.76    917.07 o 
   1  11  12     4426.82     5243.39    260.19 o 
   2  11  12    11465.39    11199.54    295.43 o 
   3  11  12     7237.95     7552.36    293.45 o 
   4  11  12      763.70      598.96    205.77 o 
   5  11  12     9853.73    10824.97    370.05 o 
   6  11  12     5266.84     5012.24    297.94 o 
   7  11  12     6550.65     6692.79    307.70 o 
   8  11  12     1778.21     2029.93    251.93 o 
   9  11  12    13991.85    14399.67    434.52 o 
  10  11  12     4023.24     3896.72    488.81 o 
  11  11  12     4459.37     5154.69    435.62 o 
  12  11  12      489.78      -35.72    411.41 o 
  13  11  12    14792.23    15532.12    882.50 o 
   0  12  12      402.87      204.83    299.93 o 
   1  12  12     3331.62     3361.78    255.98 o 
   2  12  12      229.10      313.84    220.43 o 
   3  12  12     5223.44     4944.16    282.33 o 
   4  12  12     1113.74      680.72    311.55 o 
   5  12  12     3526.42     3367.70    328.23 o 
   6  12  12       39.93      611.41    475.24 o 
   7  12  12     3568.91     3584.44    312.35 o 
   8  12  12     2240.30     2655.09    306.59 o 
   9  12  12     1224.90     1321.70    319.02 o 
  10  12  12       49.49      414.06    340.02 o 
  11  12  12     4214.42     4189.61    565.63 o 
   1  13  12    16360.94    17068.81    722.16 o 
   2  13  12    12289.40    12757.64    405.15 o 
   3  13  12    14472.25    14468.54    605.21 o 
   4  13  12      145.43      109.95    262.35 o 
   5  13  12    18707.09    17320.13    465.78 o 
   6  13  12     7114.46     7193.62    362.85 o 
   7  13  12     9007.50     8764.01    398.65 o 
   8  13  12      143.43      944.23    378.90 o 
   9  13  12    22493.30    21935.11    871.78 o 
  10  13  12     8540.68     6664.82    757.51 o 
   0  14  12       85.17      210.37    394.01 o 
   1  14  12      558.81      867.34    304.58 o 
   2  14  12       11.71      353.12    295.32 o 
   3  14  12      554.07      312.80    313.38 o 
   4  14  12      398.84      967.36    428.92 o 
   5  14  12      277.31     1028.01    303.52 o 
   6  14  12       29.20      656.10    344.14 o 
   7  14  12      431.45     1668.43    843.99 o 
   8  14  12      352.95      681.37    843.99 o 
   9  14  12     1207.07     1899.26   1390.53 o 
   1  15  12    16896.12    16920.94    626.02 o 
   2  15  12     4430.36     4907.85    512.62 o 
   3  15  12    10302.59    10839.78    481.23 o 
   4  15  12      163.05     3312.16   1238.20 o 
   5  15  12    20091.39    20507.62    922.23 o 
   6  15  12     6771.62     6762.18    985.69 o 
   1  16  12    13196.53    12836.93   1229.97 o 
   1   1  13    17895.35    17413.17    256.32 o 
   2   1  13    66255.75    66576.94    684.69 o 
   3   1  13    19781.79    19401.47    275.12 o 
   4   1  13      316.02      310.68    120.33 o 
   5   1  13     8390.76     7953.96    193.28 o 
   6   1  13    56725.52    55045.79    594.31 o 
   7   1  13     7805.57     7687.07    199.80 o 
   8   1  13     6295.53     6294.17    200.19 o 
   9   1  13    14643.44    14573.44    266.11 o 
  10   1  13    60225.19    60583.03    640.91 o 
  11   1  13     8134.34     7843.52    256.01 o 
  12   1  13     3360.40     3575.27    232.03 o 
  13   1  13     4237.27     4562.34    270.68 o 
  14   1  13    38093.77    38162.95    594.78 o 
  15   1  13     1207.52     2028.71    274.25 o 
  16   1  13     7136.86     6578.46    355.22 o 
   0   2  13    53669.82    53337.70    802.96 o 
   1   2  13     4834.36     4722.48    156.80 o 
   2   2  13      470.08      255.94    117.05 o 
   3   2  13     5610.66     5527.78    170.13 o 
   4   2  13    36891.26    37081.53    431.80 o 
   5   2  13     2712.47     2459.27    148.72 o 
   6   2  13      256.63      220.06    135.95 o 
   7   2  13     9850.19     9734.06    211.32 o 
   8   2  13    25013.65    25034.14    330.54 o 
   9   2  13     1498.67     1462.40    149.30 o 
  10   2  13      119.80      294.56    165.60 o 
  11   2  13     6229.96     6177.04    224.29 o 
  12   2  13    11455.49    11718.71    359.25 o 
  13   2  13       26.13      232.22    200.99 o 
  14   2  13      646.40      739.98    278.87 o 
  15   2  13     4794.80     4846.56    480.37 o 
  16   2  13    12110.76    12532.12    518.46 o 
   1   3  13     7635.54     7598.63    183.28 o 
   2   3  13    21514.44    21534.94    310.45 o 
   3   3  13     4131.52     4195.15    161.01 o 
   4   3  13       70.53      289.53    116.35 o 
   5   3  13     3487.40     3705.49    156.11 o 
   6   3  13    26850.97    26302.26    332.75 o 
   7   3  13     2303.21     2223.21    173.76 o 
   8   3  13     1291.22     1218.06    150.12 o 
   9   3  13      987.94      889.90    154.09 o 
  10   3  13    20565.14    19988.59    326.87 o 
  11   3  13     1561.65     1317.74    184.87 o 
  12   3  13     2905.39     2666.31    216.38 o 
  13   3  13      482.99      697.86    210.36 o 
  14   3  13     9645.13     9585.15    331.13 o 
  15   3  13     1073.57     1917.19    264.73 o 
  16   3  13     4097.26     4993.42    895.06 o 
   0   4  13   122173.05   122235.34   1682.02 o 
   1   4  13     6894.33     6449.18    214.34 o 
   2   4  13      170.96      323.39    120.74 o 
   3   4  13    15154.31    15374.36    252.97 o 
   4   4  13    91132.34    90758.77    871.44 o 
   5   4  13     3819.10     3370.52    164.41 o 
   6   4  13     1367.54     1301.49    145.94 o 
   7   4  13    10721.92    10220.06    227.54 o 
   8   4  13    85410.38    85938.75    848.22 o 
   9   4  13     1237.01     1145.34    169.07 o 
  10   4  13     5385.29     5629.97    218.19 o 
  11   4  13    11545.31    11210.99    301.09 o 
  12   4  13    40578.59    40047.13    560.60 o 
  13   4  13     2454.85     2745.00    253.54 o 
  14   4  13     5574.87     6040.01    299.31 o 
  15   4  13     6980.38     7119.25    334.79 o 
  16   4  13    26646.38    25657.32    819.65 o 
   1   5  13       55.84      257.24    126.89 o 
   2   5  13     2034.81     2105.59    145.42 o 
   3   5  13      626.11      680.53    135.83 o 
   4   5  13       34.02       78.23    151.75 o 
   5   5  13      216.80      409.80    143.83 o 
   6   5  13     3013.17     3157.67    177.58 o 
   7   5  13      195.47      279.71    152.66 o 
   8   5  13      264.83      134.24    141.32 o 
   9   5  13       24.55      177.49    183.63 o 
  10   5  13     3935.74     3861.16    212.30 o 
  11   5  13       73.51      166.02    181.77 o 
  12   5  13      627.04      794.10    224.28 o 
  13   5  13       16.80      106.45    280.04 o 
  14   5  13     1643.58     2052.67    261.28 o 
  15   5  13      215.39      172.13    268.43 o 
  16   5  13      570.97      836.79    715.34 o 
   0   6  13   114979.30   113271.55   1822.85 o 
   1   6  13      356.82      303.13    129.44 o 
   2   6  13     1053.13      890.98    128.20 o 
   3   6  13     2150.85     1874.68    193.88 o 
   4   6  13    62689.54    62634.27    693.85 o 
   5   6  13     3167.25     3252.46    174.17 o 
   6   6  13     4488.55     4368.59    180.78 o 
   7   6  13     3967.67     3907.27    185.32 o 
   8   6  13    50575.49    51556.71    589.50 o 
   9   6  13     2693.31     2971.56    234.79 o 
  10   6  13     7132.32     7516.99    265.46 o 
  11   6  13     5895.86     5668.45    264.39 o 
  12   6  13    31307.48    30575.47    507.01 o 
  13   6  13     1658.54     2222.11    341.41 o 
  14   6  13     3133.22     3256.73    390.59 o 
  15   6  13     5442.03     6604.70    588.66 o 
  16   6  13    21546.45    23177.91   1460.52 o 
   1   7  13     1788.90     1714.47    151.35 o 
   2   7  13    54499.65    54145.13    566.55 o 
   3   7  13     3165.23     3128.66    171.25 o 
   4   7  13     2441.30     2447.20    168.79 o 
   5   7  13     1403.17     1249.81    156.57 o 
   6   7  13    50274.69    49682.64    588.39 o 
   7   7  13     2623.18     2719.53    185.58 o 
   8   7  13     1870.73     2209.51    191.02 o 
   9   7  13     2532.21     2376.99    214.39 o 
  10   7  13    28592.36    29505.11    520.61 o 
  11   7  13     1486.86     1450.56    303.08 o 
  12   7  13     4309.48     4766.37    318.20 o 
  13   7  13     2370.90     2300.45    276.85 o 
  14   7  13    18083.81    18231.26    483.53 o 
  15   7  13      285.80      759.31    570.21 o 
   0   8  13     2727.87     2840.00    241.92 o 
   1   8  13     2914.35     2675.25    161.18 o 
   2   8  13      836.13      880.99    142.65 o 
   3   8  13      760.36      768.02    146.93 o 
   4   8  13     2282.69     2531.89    186.85 o 
   5   8  13      225.88      124.66    152.95 o 
   6   8  13       14.19      164.97    260.82 o 
   7   8  13     3140.44     2699.79    222.23 o 
   8   8  13     2507.87     2638.92    331.27 o 
   9   8  13      350.74      233.96    251.81 o 
  10   8  13      166.00      426.74    248.06 o 
  11   8  13     1956.26     2053.01    277.77 o 
  12   8  13      599.39      972.96    290.17 o 
  13   8  13      248.46      646.69    285.98 o 
  14   8  13       72.20     1138.73    447.02 o 
  15   8  13     1076.29     2663.72   1039.55 o 
   1   9  13     8688.21     8571.14    238.49 o 
   2   9  13    68389.02    68289.38    838.65 o 
   3   9  13     5246.00     5209.84    215.39 o 
   4   9  13      266.76      519.42    207.37 o 
   5   9  13    10040.54    10405.19    303.95 o 
   6   9  13    55632.33    55899.38    811.07 o 
   7   9  13     3413.98     3196.08    256.21 o 
   8   9  13     1669.03     1995.29    254.81 o 
   9   9  13     6398.20     7171.84    348.22 o 
  10   9  13    41240.10    42351.57    672.63 o 
  11   9  13      639.39      776.55    301.37 o 
  12   9  13     2497.73     2929.86    385.00 o 
  13   9  13     3167.21     3512.05    374.63 o 
   0  10  13    13792.35    13981.90    539.99 o 
   1  10  13      225.64      440.65    225.64 o 
   2  10  13       29.83      199.08    235.40 o 
   3  10  13      265.14      528.57    183.95 o 
   4  10  13    14055.68    14089.86    375.64 o 
   5  10  13       36.82      173.10    190.28 o 
   6  10  13     2249.49     2386.69    235.44 o 
   7  10  13      421.86      490.06    249.85 o 
   8  10  13     9309.17     8697.65    381.05 o 
   9  10  13       18.06      917.43    368.77 o 
  10  10  13      916.30     1052.96    395.35 o 
  11  10  13      542.24      563.42    277.32 o 
  12  10  13     6222.33     6189.01    465.82 o 
  13  10  13        4.75      677.72    649.25 o 
   1  11  13     3263.90     3591.06    255.00 o 
   2  11  13    20393.52    20826.85    422.00 o 
   3  11  13     1387.89     1467.41    232.47 o 
   4  11  13       36.90      355.46    281.13 o 
   5  11  13     3132.90     3586.62    324.14 o 
   6  11  13    24884.88    24611.75    858.00 o 
   7  11  13     1089.09      974.78    280.96 o 
   8  11  13       91.53      115.49    264.75 o 
   9  11  13     1859.90     2502.86    306.09 o 
  10  11  13    18486.90    19254.40    514.20 o 
  11  11  13      257.88      338.94    525.44 o 
  12  11  13      635.06        2.68    515.54 o 
   0  12  13    22568.01    22330.59    660.35 o 
   1  12  13     3300.48     3408.89    265.66 o 
   2  12  13       10.97      -78.58    243.83 o 
   3  12  13     5103.10     5392.21    354.25 o 
   4  12  13    27497.29    28892.21    655.49 o 
   5  12  13     1123.46     1969.33    349.33 o 
   6  12  13      484.33     1169.77    764.95 o 
   7  12  13     5293.71     5329.26    424.68 o 
   8  12  13    26669.84    26893.50    571.81 o 
   9  12  13     1098.22     1500.34    407.37 o 
  10  12  13     1183.54     1259.65    517.02 o 
  11  12  13     3891.27     3405.37    671.41 o 
   1  13  13       61.31      357.88    355.16 o 
   2  13  13      871.40     1034.86    275.55 o 
   3  13  13      118.79      410.04    320.31 o 
   4  13  13      283.04      790.23    469.88 o 
   5  13  13       87.32      974.01    396.20 o 
   6  13  13      939.02      900.84    468.26 o 
   7  13  13      362.68      800.29    967.37 o 
  10  13  13        7.90      493.80    778.12 o 
   0  14  13    34299.54    35013.67   1230.05 o 
   1  14  13     1715.18     2050.84    320.70 o 
   2  14  13      239.12      517.59    377.54 o 
   3  14  13     3816.54     3968.22    392.01 o 
   4  14  13    30984.11    31770.92    711.94 o 
   5  14  13     2180.36     2335.63    738.66 o 
   6  14  13     1259.77     -576.39    876.93 o 
   7  14  13     3263.53     4209.67   1109.54 o 
   1  15  13     1470.75     1448.99    474.49 o 
   2  15  13    10840.06    10593.88    664.05 o 
   3  15  13     2307.22     1948.55    551.10 o 
   4  15  13       63.31     -480.33    601.68 o 
   0   0  14   102702.13   105832.66   2553.51 o 
   1   0  14      789.13      577.06    193.81 o 
   2   0  14     1124.22     1273.58    224.34 o 
   3   0  14      979.55     1007.69    194.49 o 
   4   0  14    78536.26    77617.01   1125.89 o 
   5   0  14      904.89     1122.30    203.41 o 
   6   0  14     4540.62     4551.78    255.48 o 
   7   0  14     1001.61     1060.24    206.84 o 
   8   0  14    71827.93    71314.32   1067.32 o 
   9   0  14      918.70      675.02    262.17 o 
  10   0  14    11869.60    11307.24    355.79 o 
  11   0  14      143.66      287.74    291.15 o 
  12   0  14    26990.27    26523.71    638.66 o 
  13   0  14      281.99      691.95    358.87 o 
  14   0  14    14547.17    14221.41    664.22 o 
  15   0  14      482.95      748.10    544.67 o 
   1   1  14       13.09      713.53    148.56 o 
   2   1  14    15547.70    15588.51    287.03 o 
   3   1  14       61.00      630.61    174.56 o 
   4   1  14       80.87      193.39    148.54 o 
   5   1  14      155.41      310.44    152.68 o 
   6   1  14    19456.82    18769.38    294.06 o 
   7   1  14       10.64      295.21    160.36 o 
   8   1  14      875.24      934.47    153.53 o 
   9   1  14       74.16       98.01    158.79 o 
  10   1  14     9876.42     9756.47    240.92 o 
  11   1  14      392.61      352.13    180.32 o 
  12   1  14     3101.86     2977.63    234.86 o 
  13   1  14       22.93      209.29    290.02 o 
  14   1  14     3604.07     3887.40    300.20 o 
  15   1  14     1045.21      785.43    273.04 o 
   0   2  14    57788.91    58470.37    968.04 o 
   1   2  14     1807.11     2108.85    180.21 o 
   2   2  14     1152.39     1170.98    146.63 o 
   3   2  14     1566.17     1696.41    155.34 o 
   4   2  14    31270.69    31145.72    388.91 o 
   5   2  14     1516.12     1562.07    149.20 o 
   6   2  14     2429.87     2455.20    168.26 o 
   7   2  14     2641.12     2716.77    172.56 o 
   8   2  14    27691.77    27382.69    377.08 o 
   9   2  14      752.11      570.14    155.55 o 
  10   2  14      884.97      945.21    169.83 o 
  11   2  14     3846.06     4101.20    227.47 o 
  12   2  14     9607.84     9658.62    285.37 o 
  13   2  14      357.71      606.67    241.03 o 
  14   2  14     3347.34     3350.48    285.17 o 
  15   2  14     2768.60     3071.57    446.40 o 
   1   3  14      414.12      527.91    168.01 o 
   2   3  14    84020.01    83790.76    888.10 o 
   3   3  14      711.70      461.51    134.91 o 
   4   3  14      807.76      952.32    143.71 o 
   5   3  14      362.36      562.22    145.86 o 
   6   3  14    64528.38    63751.58    681.22 o 
   7   3  14     2302.04     2559.09    163.72 o 
   8   3  14     3132.88     3338.25    175.10 o 
   9   3  14     1792.41     1779.05    180.59 o 
  10   3  14    47033.46    46992.89    542.14 o 
  11   3  14     1750.18     1599.48    197.07 o 
  12   3  14     3932.91     4367.85    258.32 o 
  13   3  14     2120.39     2483.12    249.97 o 
  14   3  14    33977.96    33991.34    572.52 o 
  15   3  14      729.97      489.78    315.42 o 
  16   3  14     4592.67     4112.92   1034.41 o 
   0   4  14     2118.69     2051.79    246.35 o 
   1   4  14      389.01      222.77    138.15 o 
   2   4  14        5.29      -41.39    141.35 o 
   3   4  14     2233.72     2069.56    164.88 o 
   4   4  14      490.37      514.76    140.78 o 
   5   4  14      126.26      309.84    136.52 o 
   6   4  14      429.12      600.72    176.99 o 
   7   4  14     2266.81     2063.09    168.27 o 
   8   4  14      424.64      406.95    154.55 o 
   9   4  14      781.04      658.52    165.87 o 
  10   4  14        9.55      178.69    193.98 o 
  11   4  14     1135.64      736.83    199.79 o 
  12   4  14       35.06      380.62    255.14 o 
  13   4  14      443.61      749.66    233.65 o 
  14   4  14        3.74      318.21    298.68 o 
  15   4  14      508.14     1434.42   2129.02 o 
  16   4  14      125.86      510.67    830.10 o 
   1   5  14    14441.26    14617.33    269.38 o 
   2   5  14    44807.28    45629.71    569.89 o 
   3   5  14     4760.87     4997.42    186.23 o 
   4   5  14      466.76      355.57    138.83 o 
   5   5  14    12160.82    12263.31    255.73 o 
   6   5  14    58211.93    57664.69    631.72 o 
   7   5  14     1428.36     1342.90    166.04 o 
   8   5  14     1125.56      811.66    162.19 o 
   9   5  14     7907.62     8101.58    253.82 o 
  10   5  14    48045.69    48231.70    608.53 o 
  11   5  14       42.88      411.67    253.99 o 
  12   5  14     3156.97     3577.03    253.34 o 
  13   5  14     4081.86     4617.78    272.77 o 
  14   5  14    36815.68    37595.29    591.57 o 
  15   5  14       23.59      662.23    488.17 o 
  16   5  14     6636.15     6958.83   1053.96 o 
   0   6  14    34381.96    33821.63    590.99 o 
   1   6  14     5852.63     6106.67    212.40 o 
   2   6  14     1618.94     1339.26    160.28 o 
   3   6  14    10439.71    10853.00    236.71 o 
   4   6  14    11109.32    11347.58    270.50 o 
   5   6  14     1449.01     1475.58    166.47 o 
   6   6  14     1586.17     1217.23    175.06 o 
   7   6  14     6016.15     5895.24    229.39 o 
   8   6  14    21521.97    21525.31    349.81 o 
   9   6  14      271.33      502.80    188.77 o 
  10   6  14       94.52      242.97    211.47 o 
  11   6  14     3045.09     3289.59    253.86 o 
  12   6  14    15291.88    14952.45    383.33 o 
  13   6  14      209.33     1091.87    305.21 o 
  14   6  14      569.28      612.93    322.53 o 
  15   6  14     1414.13     1255.13    568.66 o 
   1   7  14     1076.25     1047.63    157.05 o 
   2   7  14    14003.34    14301.70    292.34 o 
   3   7  14     1214.62     1180.95    165.05 o 
   4   7  14      299.78      298.28    152.14 o 
   5   7  14      529.82      705.25    171.56 o 
   6   7  14    20728.58    19863.36    355.31 o 
   7   7  14     1960.71     1864.33    244.33 o 
   8   7  14     2335.40     2150.52    207.18 o 
   9   7  14     1504.53     1353.61    216.54 o 
  10   7  14    16155.41    16295.43    475.24 o 
  11   7  14      334.39      830.73    248.83 o 
  12   7  14     3483.90     3628.62    304.31 o 
  13   7  14      503.05      399.32    316.29 o 
  14   7  14    11691.05    11552.60    669.59 o 
   0   8  14   104100.99   105089.48   1377.72 o 
   1   8  14     4102.31     4289.61    242.15 o 
   2   8  14      476.23      431.98    148.98 o 
   3   8  14     4414.82     4757.62    224.51 o 
   4   8  14    63317.82    64098.20    726.73 o 
   5   8  14     3062.01     3274.53    220.12 o 
   6   8  14     2335.81     1950.75    239.46 o 
   7   8  14     7459.70     7824.16    290.92 o 
   8   8  14    64532.98    64921.03   1403.69 o 
   9   8  14     1397.99     1331.15    258.96 o 
  10   8  14     3259.45     3454.45    300.70 o 
  11   8  14     6849.99     7203.52    581.13 o 
  12   8  14    34797.71    34935.36    704.11 o 
  13   8  14      361.09     1138.62    363.01 o 
   1   9  14      686.01      565.23    150.56 o 
   2   9  14        8.72      163.84    181.35 o 
   3   9  14     1172.46      925.66    199.18 o 
   4   9  14       14.17      520.27    298.91 o 
   5   9  14     2273.38     1922.25    232.68 o 
   6   9  14      118.83      308.21    254.71 o 
   7   9  14      302.40      293.45    308.88 o 
   8   9  14      387.11      584.95    265.01 o 
   9   9  14     1754.12     1593.66    264.42 o 
  10   9  14       11.53      363.38    307.62 o 
  11   9  14       51.90      706.32    611.28 o 
  12   9  14       27.51     1434.73    634.52 o 
   0  10  14    71223.73    72590.30   1704.74 o 
   1  10  14      549.07      414.94    205.95 o 
   2  10  14     1033.92     1273.92    217.37 o 
   3  10  14      355.67      699.52    383.88 o 
   4  10  14    59304.10    59552.77    886.78 o 
   5  10  14      573.56      447.98    208.08 o 
   6  10  14     1330.91     1445.73    301.04 o 
   7  10  14      311.09      975.39    301.26 o 
   8  10  14    40647.28    40315.95    701.83 o 
   9  10  14     1510.69     1628.85    298.89 o 
  10  10  14     2931.29     3035.34    433.38 o 
  11  10  14      235.34      515.90    446.79 o 
  12  10  14    24172.06    27137.02   1447.21 o 
   1  11  14      521.03      935.95    253.75 o 
   2  11  14    31992.40    32550.99    519.75 o 
   3  11  14      985.40     1011.49    305.46 o 
   4  11  14      460.80      667.35    386.74 o 
   5  11  14      417.48     1074.04    345.29 o 
   6  11  14    21721.63    22673.99    763.44 o 
   7  11  14      657.81      338.52    308.03 o 
   8  11  14     1193.48     1126.90    306.98 o 
   9  11  14      291.53     1146.90    300.49 o 
  10  11  14    16866.32    18512.87    807.99 o 
  11  11  14     1187.37     1232.99    589.77 o 
   0  12  14    14142.32    14856.12    780.98 o 
   1  12  14      189.23      147.70    227.71 o 
   2  12  14       12.14      -86.11    255.25 o 
   3  12  14      417.45      567.23    273.72 o 
   4  12  14     9029.84     9878.68    481.36 o 
   5  12  14      368.67      796.91    375.84 o 
   6  12  14      113.11       29.11    297.35 o 
   7  12  14      341.39      212.06    306.43 o 
   8  12  14     7655.25     6570.87    759.09 o 
   9  12  14      105.03      864.58    980.88 o 
  10  12  14      223.10     -312.16    558.47 o 
   1  13  14     1214.63      695.09    277.79 o 
   2  13  14    43402.00    44260.70   1052.79 o 
   3  13  14     1554.44     1638.24    356.29 o 
   4  13  14      952.71     2095.81    563.05 o 
   5  13  14      839.87      470.24    491.23 o 
   6  13  14    35260.36    39169.90   3906.56 o 
   7  13  14      854.59     -235.70    790.47 o 
   8  13  14     2352.15     3207.17    938.69 o 
   0  14  14     2577.02     4349.41    597.66 o 
   1  14  14      103.59       29.38    352.98 o 
   2  14  14        1.08      688.33    329.75 o 
   3  14  14       32.74      737.81    481.76 o 
   2  15  14    14946.97    17324.50   1883.55 o 
   1   1  15    46517.40    45919.22    641.80 o 
   2   1  15    28804.46    27749.22    431.56 o 
   3   1  15    35626.52    35338.68    477.03 o 
   4   1  15      388.48      443.27    145.83 o 
   5   1  15    22539.04    22746.22    350.84 o 
   6   1  15    17487.85    17382.87    297.29 o 
   7   1  15    18506.29    18569.37    312.69 o 
   8   1  15     5659.54     5706.18    220.09 o 
   9   1  15    33507.46    33569.11    450.16 o 
  10   1  15    18478.71    18462.75    323.53 o 
  11   1  15    13989.70    13534.11    323.33 o 
  12   1  15     2569.19     2703.84    247.72 o 
  13   1  15    14330.68    14821.42    399.76 o 
  14   1  15     6879.92     6927.36    345.30 o 
   0   2  15    36862.85    35567.42    754.86 o 
   1   2  15     7577.53     7923.32    267.79 o 
   2   2  15     1337.41     1114.35    177.44 o 
   3   2  15    15075.75    14922.67    324.05 o 
   4   2  15    24663.20    24695.92    367.31 o 
   5   2  15     3064.52     2958.90    187.43 o 
   6   2  15     5792.66     5749.76    213.87 o 
   7   2  15    20060.24    19856.19    326.24 o 
   8   2  15    12520.79    12287.46    271.17 o 
   9   2  15     2778.73     2988.45    204.52 o 
  10   2  15     4516.95     4454.87    213.50 o 
  11   2  15    13153.18    12808.11    328.19 o 
  12   2  15     2821.58     2913.85    275.50 o 
  13   2  15      571.51      719.98    255.01 o 
  14   2  15     4904.34     4860.10    319.99 o 
  15   2  15    14486.70    12369.65   1300.98 o 
   1   3  15     7849.98     8021.16    253.27 o 
   2   3  15      800.77     1145.70    175.45 o 
   3   3  15     3252.15     3381.66    187.30 o 
   4   3  15     1351.16     1249.77    166.65 o 
   5   3  15     7042.36     7142.19    230.38 o 
   6   3  15      542.88      514.54    166.58 o 
   7   3  15     3585.85     3900.23    196.85 o 
   8   3  15     1184.77     1042.61    178.01 o 
   9   3  15     7515.27     7557.99    261.64 o 
  10   3  15     1758.24     1843.15    199.84 o 
  11   3  15      534.30      569.90    191.17 o 
  12   3  15      194.87      284.52    202.23 o 
  13   3  15     4211.72     3718.39    284.02 o 
  14   3  15     1830.02     1928.26    284.36 o 
  15   3  15      543.45     1261.60   1224.30 o 
   0   4  15    12948.36    13695.22    456.32 o 
   1   4  15    25593.25    25962.17    419.36 o 
   2   4  15       73.24      312.14    209.49 o 
   3   4  15    32665.70    31981.96    453.54 o 
   4   4  15    12449.01    12782.05    272.72 o 
   5   4  15    18930.40    18850.19    322.18 o 
   6   4  15      107.31      622.71    222.90 o 
   7   4  15    37885.19    37843.73    454.81 o 
   8   4  15    15412.03    15578.76    302.77 o 
   9   4  15     8004.69     8212.21    253.39 o 
  10   4  15      417.33      506.02    182.29 o 
  11   4  15    36620.57    35965.86    541.87 o 
  12   4  15    11983.62    11522.87    346.26 o 
  13   4  15     5748.01     5371.17    297.83 o 
  14   4  15      471.67     1285.92    428.00 o 
  15   4  15    24094.11    24519.63    866.70 o 
   1   5  15      347.52      401.29    177.41 o 
   2   5  15      125.92      450.02    179.04 o 
   3   5  15     1531.11     1448.97    201.95 o 
   4   5  15      161.34      203.91    173.27 o 
   5   5  15     1265.57     1233.43    167.29 o 
   6   5  15     1509.10     1303.81    169.50 o 
   7   5  15     2181.20     2096.00    222.79 o 
   8   5  15      134.93      351.20    195.67 o 
   9   5  15      542.12      374.19    172.53 o 
  10   5  15     1351.30     1247.24    204.32 o 
  11   5  15     1356.67     1003.38    230.39 o 
  12   5  15       41.24      432.66    215.70 o 
  13   5  15      601.12      997.25    340.14 o 
  14   5  15      554.07     1230.29    406.81 o 
  15   5  15       52.15     1432.73    772.97 o 
   0   6  15     8649.98     8824.20    366.83 o 
   1   6  15    16524.12    16425.11    338.23 o 
   2   6  15      412.53      456.72    170.22 o 
   3   6  15    20606.13    21051.51    343.04 o 
   4   6  15     5770.98     5864.25    214.17 o 
   5   6  15    13761.54    14229.98    295.56 o 
   6   6  15      285.54      389.65    190.89 o 
   7   6  15    22496.71    22181.96    389.56 o 
   8   6  15     4492.80     4602.14    235.51 o 
   9   6  15     7632.43     7986.14    351.82 o 
  10   6  15      118.07      381.39    222.97 o 
  11   6  15    18466.67    18559.35    406.28 o 
  12   6  15     4489.88     4365.89    300.56 o 
  13   6  15     3928.57     3836.36    350.08 o 
  14   6  15       58.14      393.83    687.03 o 
   1   7  15    16503.29    15945.22    320.18 o 
   2   7  15     7198.52     6615.99    231.29 o 
   3   7  15    13772.96    13835.90    294.42 o 
   4   7  15       16.87      349.83    189.55 o 
   5   7  15    19491.40    19576.45    342.50 o 
   6   7  15     5644.80     5181.36    247.50 o 
   7   7  15    10504.05    10951.08    336.41 o 
   8   7  15      252.58      435.68    203.89 o 
   9   7  15    17866.65    18036.39    430.49 o 
  10   7  15     4698.92     4609.26    375.77 o 
  11   7  15     4625.31     4427.16    328.38 o 
  12   7  15      175.03      292.24    287.40 o 
  13   7  15    14354.37    13793.66    894.66 o 
  14   7  15     4752.27     5552.86   1053.96 o 
   0   8  15     6317.14     7231.82    392.02 o 
   1   8  15     1973.75     2145.53    195.55 o 
   2   8  15      119.90      -15.47    168.25 o 
   3   8  15      624.22      545.47    185.61 o 
   4   8  15     3171.98     2960.64    223.06 o 
   5   8  15     1125.74      692.29    195.53 o 
   6   8  15     1095.89     1413.04    244.46 o 
   7   8  15     1987.36     1900.80    234.06 o 
   8   8  15     2447.52     2699.25    305.72 o 
   9   8  15     1489.23     1499.60    283.59 o 
  10   8  15     2194.10     1937.27    317.59 o 
  11   8  15     1234.22     1681.36    462.76 o 
  12   8  15      755.57      564.78    352.20 o 
   1   9  15    25489.69    26237.20    410.11 o 
   2   9  15    28164.39    28568.12    619.37 o 
   3   9  15    15854.76    16441.13    387.29 o 
   4   9  15      497.09      481.60    249.71 o 
   5   9  15    26212.82    26298.09    527.66 o 
   6   9  15    22605.27    22924.03    446.55 o 
   7   9  15    12627.97    12733.06    422.03 o 
   8   9  15      771.37     1045.26    288.54 o 
   9   9  15    23314.89    24152.78    550.27 o 
  10   9  15    11856.16    12110.14    447.67 o 
  11   9  15     6482.06     7232.79    489.22 o 
   0  10  15     2123.41     2055.64    324.38 o 
   1  10  15     4430.70     4275.79    291.04 o 
   2  10  15       34.35      156.34    301.48 o 
   3  10  15     4497.41     4537.64    371.91 o 
   4  10  15     1267.07     1316.86    310.90 o 
   5  10  15      969.07      696.67    245.01 o 
   6  10  15      148.85      192.94    247.45 o 
   7  10  15     3265.01     3080.33    326.68 o 
   8  10  15     1428.87      901.48    307.12 o 
   9  10  15      585.23      482.22    307.95 o 
  10  10  15       22.08      174.97    653.58 o 
  11  10  15     2858.28     2391.34    768.30 o 
   1  11  15    10182.56    10667.58    476.18 o 
   2  11  15    15013.58    15100.62    518.56 o 
   3  11  15     7045.78     7519.07    447.23 o 
   4  11  15        6.34     1063.70    478.75 o 
   5  11  15     8071.10     8181.49    452.61 o 
   6  11  15    13172.81    13579.33    583.93 o 
   7  11  15     5902.98     6906.37    591.22 o 
   8  11  15      540.03     1716.96    516.28 o 
   9  11  15     9672.44     9385.50    896.01 o 
  10  11  15     7354.66     8009.83    865.75 o 
   0  12  15    11891.18    12774.92    577.65 o 
   1  12  15    10541.29    11220.40    464.20 o 
   2  12  15      200.40      513.19    336.11 o 
   3  12  15    14787.16    14393.38    529.29 o 
   4  12  15    14997.77    15312.96    555.82 o 
   5  12  15     6824.42     6746.47    528.90 o 
   6  12  15     1965.80      459.08    735.41 o 
   7  12  15    16996.50    16758.41   1445.08 o 
   8  12  15    13973.25    12609.46   1256.73 o 
   1  13  15      181.56      128.78    380.43 o 
   2  13  15      351.23      155.17    339.26 o 
   3  13  15      218.37      472.97    639.48 o 
   4  13  15        4.21      958.24   1097.19 o 
   0  14  15     5043.76     6588.65   1679.75 o 
   1  14  15     9085.07     9911.81    572.76 o 
   2  14  15      185.02     1803.26   1157.92 o 
   0   0  16     4039.90     3881.01    481.18 o 
   1   0  16    54207.60    53916.73   1048.74 o 
   2   0  16       21.52     -141.01    482.72 o 
   3   0  16    61354.12    60510.59   1027.68 o 
   4   0  16     1475.88     1652.84    277.74 o 
   5   0  16    35989.45    34243.05    695.51 o 
   6   0  16       86.96      296.88    280.05 o 
   7   0  16    64918.25    63307.84    986.24 o 
   8   0  16     1258.62     1113.49    245.59 o 
   9   0  16    17987.58    17399.75    478.29 o 
  10   0  16      297.94      206.43    234.55 o 
  11   0  16    37473.71    38215.48    805.70 o 
  12   0  16     2700.74     2280.59    382.01 o 
  13   0  16     3193.90     3401.69    409.23 o 
  14   0  16      715.23      690.63    788.41 o 
   1   1  16     9788.20    10081.57    298.58 o 
   2   1  16        7.00      317.46    172.89 o 
   3   1  16     3768.36     3898.70    224.41 o 
   4   1  16      211.68      223.44    197.87 o 
   5   1  16    13072.94    12692.84    299.69 o 
   6   1  16       19.71      180.06    185.32 o 
   7   1  16     1346.84     1138.40    188.28 o 
   8   1  16      345.23      310.06    187.34 o 
   9   1  16    11681.22    12058.71    295.93 o 
  10   1  16       42.14       67.12    200.11 o 
  11   1  16      164.30      -51.94    266.80 o 
  12   1  16      175.15      306.79    226.97 o 
  13   1  16     7497.00     7545.56    361.60 o 
  14   1  16      545.38      172.65    437.86 o 
   0   2  16     1679.23     1993.12    378.24 o 
   1   2  16    18432.43    19186.14    386.63 o 
   2   2  16        1.11      258.35    207.12 o 
   3   2  16    18155.35    17894.32    358.30 o 
   4   2  16     1927.44     1727.77    189.77 o 
   5   2  16    14796.63    14672.89    320.88 o 
   6   2  16        6.51        1.51    220.34 o 
   7   2  16    25623.39    24855.26    393.09 o 
   8   2  16     3457.92     3365.36    214.36 o 
   9   2  16    12957.36    12576.87    316.24 o 
  10   2  16      136.06      -26.71    204.32 o 
  11   2  16    16015.24    16232.30    364.45 o 
  12   2  16      420.53      366.43    250.28 o 
  13   2  16     2935.69     3084.13    305.99 o 
  14   2  16      363.95       -4.57    538.07 o 
   1   3  16    35796.72    35801.82    554.30 o 
   2   3  16     1713.59     1608.42    196.40 o 
   3   3  16    20827.78    20987.07    392.50 o 
   4   3  16       32.42      320.29    206.56 o 
   5   3  16    37781.92    37633.55    495.33 o 
   6   3  16     2599.70     2373.45    205.68 o 
   7   3  16    12594.52    12198.31    296.53 o 
   8   3  16       45.02      -33.04    197.33 o 
   9   3  16    46506.05    46279.48    578.97 o 
  10   3  16     1701.36     1950.93    217.58 o 
  11   3  16     5356.17     5721.48    292.88 o 
  12   3  16      548.58      639.15    272.59 o 
  13   3  16    35779.82    34358.57    632.79 o 
  14   3  16     1310.46     1032.31    520.65 o 
   0   4  16     1705.34      958.85    382.40 o 
   1   4  16       50.51      256.59    197.81 o 
   2   4  16       48.41      255.81    234.76 o 
   3   4  16       23.35      188.36    171.22 o 
   4   4  16      393.42      232.92    207.38 o 
   5   4  16       17.78      189.40    172.49 o 
   6   4  16      229.82      388.93    191.37 o 
   7   4  16      138.77      337.11    171.13 o 
   8   4  16      223.64      259.14    193.64 o 
   9   4  16       97.84      174.09    190.03 o 
  10   4  16       67.70      381.05    209.17 o 
  11   4  16      469.63      462.04    241.83 o 
  12   4  16       16.84      430.84    243.51 o 
  13   4  16      577.80      514.11    301.26 o 
  14   4  16        3.85     -408.26    584.42 o 
   1   5  16    27817.75    27901.30    485.31 o 
   2   5  16     3305.55     3405.02    236.43 o 
   3   5  16    15531.35    16151.73    352.03 o 
   4   5  16      199.14      516.73    224.41 o 
   5   5  16    26068.05    25908.81    399.03 o 
   6   5  16     2569.65     2806.41    217.88 o 
   7   5  16    18022.60    18107.65    351.49 o 
   8   5  16      334.26      369.31    206.38 o 
   9   5  16    24123.54    24143.23    395.37 o 
  10   5  16     1186.04     1019.37    210.62 o 
  11   5  16     9443.45     9728.35    377.83 o 
  12   5  16      146.00      526.70    296.59 o 
  13   5  16    21634.89    20591.79    799.77 o 
  14   5  16      628.19     -561.98    766.80 o 
   0   6  16     1669.45     1022.65    279.42 o 
   1   6  16    19969.56    19598.64    405.13 o 
   2   6  16       62.24      148.70    203.53 o 
   3   6  16     4726.18     4372.28    248.98 o 
   4   6  16      316.48      241.97    177.12 o 
   5   6  16     4383.13     4138.08    227.00 o 
   6   6  16      427.16      436.14    191.94 o 
   7   6  16     8733.62     8348.90    269.05 o 
   8   6  16      309.20      575.41    201.01 o 
   9   6  16     7628.18     7525.26    310.28 o 
  10   6  16      184.67      538.57    230.95 o 
  11   6  16     4383.91     4964.08    318.19 o 
  12   6  16       13.12      206.00    353.49 o 
  13   6  16     4389.89     3483.31    695.59 o 
   1   7  16    16285.87    16342.61    360.36 o 
   2   7  16      113.36      154.31    254.68 o 
   3   7  16     9285.72     9625.20    274.93 o 
   4   7  16       46.64      428.58    275.77 o 
   5   7  16    12644.22    12955.94    310.23 o 
   6   7  16      167.80      256.78    213.71 o 
   7   7  16     7881.58     8093.28    297.37 o 
   8   7  16      180.23      378.78    241.21 o 
   9   7  16    13336.06    13682.92    437.29 o 
  10   7  16      326.57      498.56    281.62 o 
  11   7  16     2175.71     1604.58    328.05 o 
  12   7  16       96.33      969.56    817.23 o 
   0   8  16     2396.28     2438.13    363.69 o 
   1   8  16    41051.48    40756.75    606.22 o 
   2   8  16        4.37      175.57    219.97 o 
   3   8  16    26153.77    26934.40    422.49 o 
   4   8  16      829.28      802.53    199.15 o 
   5   8  16    17173.11    16659.35    440.91 o 
   6   8  16       63.40      481.23    279.71 o 
   7   8  16    36663.22    36478.81    875.85 o 
   8   8  16     1009.05     1047.33    291.22 o 
   9   8  16    12802.34    13411.63    451.36 o 
  10   8  16       27.66      325.90    297.88 o 
  11   8  16    24811.37    24720.94   1044.91 o 
   1   9  16     2040.95     1792.36    263.12 o 
   2   9  16       27.31      210.46    452.05 o 
   3   9  16      233.90      598.86    225.18 o 
   4   9  16       55.54      250.61    238.11 o 
   5   9  16      311.62       -0.68    283.42 o 
   6   9  16       10.36       61.02    290.29 o 
   7   9  16        3.27     -110.55    278.28 o 
   8   9  16        1.87      242.41    332.48 o 
   9   9  16      497.18      589.36    337.36 o 
  10   9  16        1.02     -242.63    558.02 o 
   0  10  16      172.61      407.35    435.49 o 
   1  10  16    26070.93    28506.33   1025.62 o 
   2  10  16       53.22      617.23    330.96 o 
   3  10  16    32941.82    34181.05    750.33 o 
   4  10  16      371.99      626.89    294.52 o 
   5  10  16    17387.15    18122.20    471.59 o 
   6  10  16        1.28      711.42    314.53 o 
   7  10  16    31019.70    32707.46   1363.79 o 
   8  10  16      306.96      550.08    391.33 o 
   9  10  16     6895.04     8434.83    723.09 o 
  10  10  16       97.12      -39.11    876.93 o 
   1  11  16     9932.78    10247.54    444.61 o 
   2  11  16      604.94     1053.07    347.85 o 
   3  11  16     9858.19     9452.89    491.83 o 
   4  11  16       10.32      443.29    627.73 o 
   5  11  16    15007.42    15698.76    577.24 o 
   6  11  16      493.63     1810.04    705.27 o 
   7  11  16     5028.97     4774.11   1352.96 o 
   8  11  16       33.90      484.38    713.26 o 
   9  11  16    16786.29    21832.96   1195.45 o 
   0  12  16      248.81      398.05    387.51 o 
   1  12  16     3774.07     5161.49    517.34 o 
   2  12  16       41.90      315.02    511.05 o 
   3  12  16     3023.81     3050.22    605.83 o 
   4  12  16       15.99      759.90    686.73 o 
   5  12  16     3734.58     3751.65    964.42 o 
   1  13  16    17808.30    19354.79   1219.54 o 
   2  13  16      678.36     1405.22    684.49 o 
   3  13  16    12986.13    14892.75   1584.03 o 
   1   1  17    22892.21    22196.63    520.60 o 
   2   1  17    49280.38    50281.79    720.59 o 
   3   1  17    16379.43    16689.94    386.09 o 
   4   1  17       96.91      170.20    222.65 o 
   5   1  17    15492.11    15694.65    346.08 o 
   6   1  17    38403.66    38054.07    544.60 o 
   7   1  17     8736.64     8774.41    294.98 o 
   8   1  17     2557.90     2491.01    232.76 o 
   9   1  17    16723.21    16467.10    355.60 o 
  10   1  17    40278.80    38700.68    509.73 o 
  11   1  17     4843.43     4738.60    292.48 o 
  12   1  17     1122.30     1470.62    269.93 o 
  13   1  17     9708.36    10848.55    963.86 o 
   0   2  17    30398.28    31370.41    742.64 o 
   1   2  17     4750.93     4864.14    269.69 o 
   2   2  17      335.40      434.07    332.95 o 
   3   2  17     7512.74     8021.12    304.28 o 
   4   2  17    24683.91    25291.38    444.19 o 
   5   2  17     2924.23     2968.73    244.10 o 
   6   2  17     1682.71     1591.78    217.78 o 
   7   2  17     9466.67     9497.51    315.70 o 
   8   2  17    20977.91    20527.72    384.78 o 
   9   2  17     2106.52     2177.94    243.65 o 
  10   2  17     3096.74     2934.07    247.89 o 
  11   2  17     7667.87     7421.19    306.22 o 
  12   2  17     8198.51     8464.52    374.19 o 
  13   2  17      696.31      267.02    477.99 o 
  14   2  17     3907.48     4245.70   1223.79 o 
   1   3  17     5491.90     5565.07    279.50 o 
   2   3  17     8009.13     7885.94    305.06 o 
   3   3  17     3253.91     3683.20    281.75 o 
   4   3  17        4.83      139.56    218.58 o 
   5   3  17     4100.48     3908.26    260.90 o 
   6   3  17     6124.07     5933.21    268.96 o 
   7   3  17     1756.07     1624.39    214.89 o 
   8   3  17        8.73      304.75    280.38 o 
   9   3  17     4689.21     4360.90    280.38 o 
  10   3  17     4653.15     4794.13    278.30 o 
  11   3  17      877.53      700.84    246.33 o 
  12   3  17       54.42      791.28    332.01 o 
  13   3  17     2589.25     3804.35    772.19 o 
   0   4  17    45941.20    45506.39    951.42 o 
   1   4  17    15617.40    15995.25    386.42 o 
   2   4  17     1144.90      911.53    220.73 o 
   3   4  17    14707.08    14726.81    377.78 o 
   4   4  17    36006.50    35719.71    547.24 o 
   5   4  17     7690.82     8001.97    305.05 o 
   6   4  17     1220.36     1185.70    227.57 o 
   7   4  17    21902.79    21490.04    388.22 o 
   8   4  17    25452.24    25588.99    471.47 o 
   9   4  17     6320.23     6306.86    293.70 o 
  10   4  17     3101.92     2859.82    277.97 o 
  11   4  17    13957.22    14109.64    433.70 o 
  12   4  17    19808.65    19198.65    512.71 o 
  13   4  17     2251.01      936.63   1031.32 o 
   1   5  17      886.59     1121.83    221.93 o 
   2   5  17     1087.96     1305.79    252.75 o 
   3   5  17     1106.68     1202.11    228.97 o 
   4   5  17      539.17      561.29    214.46 o 
   5   5  17      878.10      976.33    242.26 o 
   6   5  17      780.59      769.86    216.36 o 
   7   5  17      290.99      213.01    211.73 o 
   8   5  17       82.98      494.08    393.18 o 
   9   5  17      796.25      902.46    228.38 o 
  10   5  17      261.32      678.69    237.46 o 
  11   5  17      333.06       83.42    280.63 o 
  12   5  17      129.86      285.21    386.37 o 
  13   5  17      465.95      376.71    830.61 o 
   0   6  17    14752.92    14788.88    562.60 o 
   1   6  17    14859.27    14730.35    370.61 o 
   2   6  17      237.27      166.09    211.45 o 
   3   6  17     9228.77     8920.16    310.01 o 
   4   6  17    13712.58    13616.91    384.73 o 
   5   6  17     9743.35     9868.26    334.02 o 
   6   6  17       19.26      294.69    231.40 o 
   7   6  17    14178.52    14213.93    361.07 o 
   8   6  17    16216.65    16183.54    364.33 o 
   9   6  17     6816.67     6778.74    289.65 o 
  10   6  17      603.99      896.65    242.96 o 
  11   6  17    14028.04    14400.83    541.83 o 
   1   7  17     4419.02     5086.23    299.11 o 
   2   7  17    12232.63    12665.69    370.83 o 
   3   7  17     3936.99     4177.02    277.98 o 
   4   7  17       29.05      197.19    219.46 o 
   5   7  17     8307.21     8473.40    314.43 o 
   6   7  17    12146.09    12508.07    344.42 o 
   7   7  17     6171.15     5913.84    323.77 o 
   8   7  17       25.03     -178.91    256.50 o 
   9   7  17     7783.67     8667.36    422.85 o 
  10   7  17     9963.55    10215.15    494.52 o 
  11   7  17     2487.26     1791.94   1030.29 o 
   0   8  17     8814.87     9410.23    492.31 o 
   1   8  17      532.55      658.90    235.37 o 
   2   8  17       12.13      543.10    328.07 o 
   3   8  17     3851.23     3498.06    269.33 o 
   4   8  17     2529.82     2627.43    245.34 o 
   5   8  17     1352.01     1255.18    255.17 o 
   6   8  17      419.37      519.04    261.28 o 
   7   8  17     1787.16     1824.66    315.82 o 
   8   8  17     3861.40     4119.16    368.93 o 
   9   8  17      296.48       -1.80    403.82 o 
  10   8  17      757.44     1434.79    969.56 o 
   1   9  17    14522.15    15947.20    605.68 o 
   2   9  17    30411.90    31288.83    661.03 o 
   3   9  17     8133.70     8410.70    370.75 o 
   4   9  17      471.05      298.11    290.67 o 
   5   9  17    14590.26    14970.52    549.34 o 
   6   9  17    28855.61    29054.31    577.55 o 
   7   9  17     4003.24     4757.35    475.45 o 
   8   9  17     1342.59     1748.48    802.46 o 
   9   9  17    13325.26    14999.27    865.08 o 
  10   9  17    18295.56    19278.04   1681.81 o 
   0  10  17     2119.23     3378.78    628.32 o 
   1  10  17     3362.63     3832.33    467.08 o 
   2  10  17      107.63      486.49    381.05 o 
   3  10  17     3666.66     3699.72    430.11 o 
   4  10  17     3638.53     4409.62    405.53 o 
   5  10  17      347.31      224.76    439.37 o 
   6  10  17       30.69      586.17    405.95 o 
   7  10  17     3212.74     3342.42    514.05 o 
   8  10  17     3267.92     4831.93    839.41 o 
   1  11  17     5153.74     5462.78    459.82 o 
   2  11  17    16297.34    16576.77    699.49 o 
   3  11  17     3900.60     4749.90    651.66 o 
   5  11  17     5233.81     6092.04    940.74 o 
   0  12  17    24727.31    24373.90   1386.41 o 
   1  12  17     5033.55     6586.17    817.36 o 
   2  12  17      178.84      203.46    796.70 o 
   3  12  17     7377.98    10443.58    996.12 o 
   4  12  17    24306.47    26302.74   1701.37 o 
   0   0  18    81677.90    82623.49   2162.78 o 
   1   0  18     1204.19      392.73    289.84 o 
   2   0  18     1548.93      957.66    338.44 o 
   3   0  18      926.64     1080.40    385.41 o 
   4   0  18    57636.60    56510.07   1134.64 o 
   5   0  18      220.19      614.19    432.86 o 
   6   0  18     3660.41     3570.51    371.89 o 
   7   0  18      352.45      433.49    300.50 o 
   8   0  18    49826.89    50026.81    964.95 o 
   9   0  18       27.47      -65.95    290.30 o 
  10   0  18     2546.15     3410.21    433.41 o 
  11   0  18      205.00      304.02    455.90 o 
  12   0  18    19628.92    20444.03    906.84 o 
  13   0  18        7.37      -53.52    901.63 o 
   1   1  18      546.23     1155.98    238.88 o 
   2   1  18    12325.03    13687.95    381.83 o 
   3   1  18       11.33      476.97    255.07 o 
   4   1  18       43.29      426.96    308.33 o 
   5   1  18     1858.18     1647.10    312.29 o 
   6   1  18     6727.35     6652.38    305.05 o 
   7   1  18        0.26      347.18    227.89 o 
   8   1  18      648.21      504.17    243.16 o 
   9   1  18      183.64      202.19    253.62 o 
  10   1  18     6522.81     6619.52    334.34 o 
  11   1  18      945.40      325.96    319.35 o 
  12   1  18      251.98      464.22    434.71 o 
  13   1  18      431.07      990.15    886.19 o 
   0   2  18    49357.00    48527.22   1264.55 o 
   1   2  18      197.67      232.75    225.18 o 
   2   2  18      162.60      484.65    238.38 o 
   3   2  18      610.60      917.89    229.02 o 
   4   2  18    34955.28    34033.78    577.62 o 
   5   2  18        6.68      316.54    241.67 o 
   6   2  18      486.68      666.98    241.38 o 
   7   2  18      526.47      534.50    215.31 o 
   8   2  18    31803.87    30345.43    504.08 o 
   9   2  18      142.81      501.85    258.62 o 
  10   2  18     2027.56     1659.08    269.49 o 
  11   2  18     1293.20      847.11    286.00 o 
  12   2  18    14925.54    15195.49    802.22 o 
   1   3  18        4.66      621.11    352.99 o 
   2   3  18    43284.88    43781.86    671.23 o 
   3   3  18       99.81      404.45    255.69 o 
   4   3  18      247.23      672.55    247.14 o 
   5   3  18       59.16      371.15    254.62 o 
   6   3  18    45199.48    43618.24    649.81 o 
   7   3  18        5.42      953.00    365.00 o 
   8   3  18     1952.55     1920.04    265.38 o 
   9   3  18       30.29      177.37    264.18 o 
  10   3  18    36467.23    35998.13    559.16 o 
  11   3  18      410.91      141.84    306.66 o 
   0   4  18     2026.98     2628.02    553.83 o 
   1   4  18      165.75      412.74    222.65 o 
   2   4  18      342.30      334.13    231.73 o 
   3   4  18      388.52      344.53    219.03 o 
   4   4  18     1642.59     1479.42    240.99 o 
   5   4  18       89.57      -29.87    280.73 o 
   6   4  18       34.64      217.43    265.29 o 
   7   4  18      640.62      608.60    268.27 o 
   8   4  18      560.43      887.86    269.64 o 
   9   4  18        5.30      265.99    283.01 o 
  10   4  18        7.62       93.00    339.53 o 
  11   4  18     1302.52     1431.31    364.06 o 
   1   5  18     1954.92     1863.73    260.74 o 
   2   5  18    43584.19    43888.04    678.62 o 
   3   5  18     1516.04     1061.72    238.78 o 
   4   5  18      784.98      759.49    254.12 o 
   5   5  18     1925.48     1675.98    250.83 o 
   6   5  18    46283.13    45820.07    896.14 o 
   7   5  18      431.66      424.29    268.63 o 
   8   5  18     2483.94     2842.67    458.01 o 
   9   5  18     1008.63      926.76    247.36 o 
  10   5  18    35438.94    34327.90    913.54 o 
  11   5  18        7.95      174.02    371.10 o 
   0   6  18    25752.89    26572.61    720.20 o 
   1   6  18        3.10       49.97    259.22 o 
   2   6  18      168.99      -23.78    258.14 o 
   3   6  18     1175.35      746.16    243.23 o 
   4   6  18    16066.27    16559.22    468.29 o 
   5   6  18      320.19      189.24    261.02 o 
   6   6  18      954.97      654.37    275.63 o 
   7   6  18      276.65      361.44    269.18 o 
   8   6  18    15524.14    15720.19    414.14 o 
   9   6  18       10.44      299.42    314.16 o 
  10   6  18      729.76     1053.63    463.43 o 
  11   6  18      810.80     2081.16   1249.52 o 
   1   7  18      733.10      507.24    253.77 o 
   2   7  18    15606.74    15533.13    418.12 o 
   3   7  18      584.05      476.13    246.23 o 
   4   7  18       80.66      288.58    243.54 o 
   5   7  18      656.87      840.72    269.63 o 
   6   7  18    17194.16    17501.07    474.57 o 
   7   7  18       70.05      102.70    299.78 o 
   8   7  18      707.18      818.46    343.14 o 
   9   7  18       81.98     -174.29    593.75 o 
  10   7  18    15003.91    15670.48   1614.91 o 
   0   8  18    58968.32    59072.96   1260.43 o 
   1   8  18       13.46      638.28    304.94 o 
   2   8  18       34.74      818.51    341.48 o 
   3   8  18      658.42     1202.59    298.17 o 
   4   8  18    39378.11    41137.04    817.61 o 
   5   8  18        4.95      -36.65    455.21 o 
   6   8  18     1147.85     1292.94    371.95 o 
   7   8  18      470.57     1517.33    399.23 o 
   8   8  18    39217.48    40152.76   1738.16 o 
   1   9  18      660.03      740.25    309.17 o 
   2   9  18      167.69      -78.01    380.17 o 
   3   9  18       54.95      119.70    389.42 o 
   4   9  18        5.26      421.11    356.31 o 
   5   9  18      901.08     1139.39    463.30 o 
   6   9  18      106.53      115.02    503.81 o 
   7   9  18       27.76       72.84    392.17 o 
   0  10  18    48563.41    49830.40   5016.10 o 
   1  10  18      376.90      199.83    426.36 o 
   2  10  18      152.84       88.90    477.20 o 
   3  10  18      601.83     -459.05    801.79 o 
   4  10  18    33941.98    38562.04   1715.78 o 
   5  10  18       25.92     -136.45    673.08 o 
   6  10  18     1575.56     1741.00    644.64 o 
   1  11  18       28.85     -195.56    743.13 o 
   3  11  18        4.87      433.32    963.39 o 
   4  11  18      523.32      215.07    782.07 o 
   1   1  19    16132.92    16176.05    417.86 o 
   2   1  19    24368.29    24352.52    557.33 o 
   3   1  19    11798.13    11389.58    381.05 o 
   4   1  19       66.20      549.76    285.97 o 
   5   1  19     9726.70     9603.66    365.78 o 
   6   1  19    25422.31    25070.34    520.75 o 
   7   1  19     6917.35     7451.74    353.87 o 
   8   1  19      866.05      931.58    258.68 o 
   9   1  19    13224.52    13848.00    461.80 o 
  10   1  19    22955.36    22193.36    742.68 o 
  11   1  19     4430.18     4220.70    691.65 o 
   0   2  19     8746.52     8767.69    496.18 o 
   1   2  19     4880.55     5100.34    317.19 o 
   2   2  19        2.15      500.89    331.29 o 
   3   2  19     7005.19     7285.04    389.17 o 
   4   2  19     7331.96     7542.69    417.66 o 
   5   2  19     2579.15     2495.82    297.61 o 
   6   2  19       12.19      105.08    283.59 o 
   7   2  19     8034.26     7524.97    342.20 o 
   8   2  19     7890.09     7637.07    366.96 o 
   9   2  19      778.18      859.34    322.25 o 
  10   2  19       30.49      421.98    497.45 o 
  11   2  19     6792.99     5800.04    959.57 o 
   1   3  19     4039.54     4480.99    311.57 o 
   2   3  19    12242.71    11398.42    371.30 o 
   3   3  19     3361.64     3613.62    316.22 o 
   4   3  19      220.77      519.82    247.95 o 
   5   3  19      997.80     1147.42    265.88 o 
   6   3  19    11123.59    10911.05    392.33 o 
   7   3  19     1993.27     1394.06    289.47 o 
   8   3  19     1275.19     1261.74    288.94 o 
   9   3  19     2881.66     2492.36    355.69 o 
  10   3  19     8823.91     8424.69    651.87 o 
  11   3  19     2449.66       83.24    730.13 o 
   0   4  19    49758.04    48186.88   1040.70 o 
   1   4  19     4722.83     5112.10    322.46 o 
   2   4  19       25.61      165.27    230.28 o 
   3   4  19     8412.77     8539.15    356.99 o 
   4   4  19    28753.82    29406.31    574.94 o 
   5   4  19     4455.89     4238.25    379.13 o 
   6   4  19     2766.73     3014.52    307.71 o 
   7   4  19     9584.93     9033.06    390.80 o 
   8   4  19    31016.06    31294.24    664.65 o 
   9   4  19     2905.81     3165.93    437.52 o 
  10   4  19     2115.61     1508.09    627.51 o 
   1   5  19       60.17      255.53    294.96 o 
   2   5  19     2576.42     2232.77    277.21 o 
   3   5  19      266.11      116.44    236.66 o 
   4   5  19        1.17      657.80    286.85 o 
   5   5  19      245.38       46.10    250.29 o 
   6   5  19     1278.73     1491.79    300.19 o 
   7   5  19      245.25      438.48    370.91 o 
   8   5  19       26.64      -31.90    492.18 o 
   9   5  19      264.45        1.95    420.07 o 
  10   5  19     1045.66     1439.93   1061.17 o 
   0   6  19    48843.22    49499.80   1080.53 o 
   1   6  19     4567.05     4752.41    332.63 o 
   2   6  19      101.04      322.09    283.02 o 
   3   6  19     5250.09     5139.17    338.47 o 
   4   6  19    27757.13    29122.11    573.56 o 
   5   6  19     2819.84     2941.98    318.00 o 
   6   6  19     2682.63     3139.98    373.59 o 
   7   6  19     6559.99     6635.42    549.29 o 
   8   6  19    22901.71    21882.89    777.66 o 
   9   6  19     1543.30       21.96    613.27 o 
   1   7  19     4080.47     3955.01    321.59 o 
   2   7  19    26580.65    28571.68    570.88 o 
   3   7  19     2920.80     3100.95    332.98 o 
   4   7  19     1172.08     1425.02    288.48 o 
   5   7  19     4764.87     5344.79    441.64 o 
   6   7  19    23196.90    23560.01    639.79 o 
   7   7  19     2531.94     2126.36    589.19 o 
   8   7  19     1251.82     1116.18   1017.94 o 
   0   8  19      200.74      212.42    386.74 o 
   1   8  19      279.74      227.81    276.62 o 
   2   8  19      357.64      169.96    297.55 o 
   3   8  19      209.27      143.56    337.22 o 
   4   8  19     1497.24     1141.41    480.72 o 
   5   8  19      560.29     1134.28    546.26 o 
   6   8  19      754.29      701.37    563.08 o 
   7   8  19      969.24     3437.73   1040.58 o 
   1   9  19     6043.11     5563.15   1066.31 o 
   2   9  19    19002.89    19654.79    942.62 o 
   3   9  19     5546.07     6012.98    651.52 o 
   4   9  19       13.58     -283.09    635.98 o 
   5   9  19     5691.98     6916.34    930.33 o 
   0   0  20     3781.30     3878.55    641.27 o 
   1   0  20    18216.92    18261.71    661.08 o 
   2   0  20       25.83      217.77    459.71 o 
   3   0  20    20725.71    21826.84    712.06 o 
   4   0  20     3362.29     3428.17    430.48 o 
   5   0  20    12321.91    11734.31    694.37 o 
   6   0  20       87.06      589.75    515.03 o 
   7   0  20    23947.89    22677.40   1087.79 o 
   8   0  20     1927.16     2073.23    689.84 o 
   9   0  20    11454.65     9661.66   1226.88 o 
  10   0  20      153.94     1652.99   1235.11 o 
   1   1  20     2160.85     2653.21    307.38 o 
   2   1  20      129.82      354.59    253.23 o 
   3   1  20     1629.28     2017.90    308.74 o 
   4   1  20       16.55      139.93    295.77 o 
   5   1  20      926.00      905.46    302.82 o 
   6   1  20       33.08      192.15    270.70 o 
   7   1  20      781.90     1170.88    404.53 o 
   8   1  20       10.88      115.61    621.98 o 
   9   1  20     1825.22     1647.38    758.75 o 
   0   2  20     2265.19     2255.29    412.31 o 
   1   2  20    13093.38    12831.34    413.05 o 
   2   2  20        6.62      490.71    328.78 o 
   3   2  20    15474.11    16182.26    453.97 o 
   4   2  20     2184.48     2091.86    304.32 o 
   5   2  20    12313.49    12188.78    420.14 o 
   6   2  20       22.79      200.70    359.63 o 
   7   2  20    19126.09    18151.66    710.38 o 
   8   2  20     1422.86      233.12    623.94 o 
   9   2  20     6579.30     6048.96   1393.62 o 
   1   3  20    13817.19    13949.65    635.37 o 
   2   3  20     1437.20     1902.52    321.10 o 
   3   3  20    11040.57    10875.92    400.96 o 
   4   3  20      141.35      -34.38    329.08 o 
   5   3  20    13063.55    12390.81    527.80 o 
   6   3  20      651.37     1348.69    320.30 o 
   7   3  20    10532.64    10410.26    727.31 o 
   8   3  20      102.46      408.62    967.50 o 
   9   3  20    17409.12    15613.87   1603.59 o 
   0   4  20     1716.49     2153.29    424.92 o 
   1   4  20      523.32      866.13    268.27 o 
   2   4  20       63.71      287.49    317.28 o 
   3   4  20     3159.06     3264.48    318.08 o 
   4   4  20      379.19      499.64    287.70 o 
   5   4  20     1036.22      689.01    333.13 o 
   6   4  20       69.46      799.69    420.41 o 
   7   4  20     1981.30     1712.36    676.01 o 
   8   4  20      172.49     -437.44    896.49 o 
   1   5  20    33728.48    32393.64    605.33 o 
   2   5  20     3005.80     3223.26    327.70 o 
   3   5  20    17730.11    18659.89    486.27 o 
   4   5  20      207.02      925.41    663.18 o 
   5   5  20    31476.09    31412.72    777.44 o 
   6   5  20     2856.65     2570.57    533.82 o 
   7   5  20     9541.48     8775.57    858.17 o 
   8   5  20      425.85     1089.99   1128.07 o 
   0   6  20      705.31      359.64    380.10 o 
   1   6  20     9195.34     8502.11    413.57 o 
   2   6  20       93.26     -165.32    352.66 o 
   3   6  20    12163.25    11333.15    485.47 o 
   4   6  20     1251.57     1866.28    443.63 o 
   5   6  20     2895.35     2412.04    537.88 o 
   6   6  20       55.04     3979.12   1221.73 o 
   7   6  20    11394.77     9993.08   1152.77 o 
   1   7  20     8261.86     8144.04    506.53 o 
   2   7  20      869.06     1256.57    361.32 o 
   3   7  20     4405.77     4354.68    497.12 o 
   4   7  20        7.53      120.33    477.06 o 
   5   7  20     6082.92     5539.07    799.75 o 
   6   7  20      823.72      506.40    860.46 o 
   0   8  20     1367.58     2210.90    672.79 o 
   1   8  20    16545.97    15823.20    680.31 o 
   2   8  20       47.50      166.58    476.56 o 
   3   8  20    15024.15    14905.20   1001.71 o 
   1   1  21    16692.49    16107.92    476.09 o 
   2   1  21     3604.52     3506.73    335.23 o 
   3   1  21    10739.00    10232.96   1026.17 o 
   4   1  21       35.08     1711.66   1077.64 o 
   5   1  21    15294.19    13627.40   1342.16 o 
   0   2  21     1386.47     1157.78    421.72 o 
   1   2  21     5076.92     5221.87    359.13 o 
   2   2  21       29.26     -283.70    451.00 o 
   3   2  21     3555.30     2504.31    651.63 o 
   4   2  21     1298.58     -371.56    816.20 o 
   5   2  21     4262.72     5431.40   1278.34 o 
   1   3  21     7419.49     7513.03    951.10 o 
   2   3  21     7440.00     6977.25    791.50 o 
   3   3  21     2566.30     1822.99   1381.78 o 
   4   3  21       11.83      913.98    918.10 o 
   5   3  21     7397.19     5816.35   1269.08 o 
   6   3  21     2821.23     1354.51    963.39 o 
   0   4  21    13925.34    13098.36   1224.82 o 
   1   4  21    25500.05    25587.41   1563.45 o 
   2   4  21      259.73      205.81    535.40 o 
   3   4  21    17769.31    17312.15   1542.86 o 
   4   4  21     9704.44    10343.03   1289.66 o 
   5   4  21     9941.86    10203.05   1352.45 o 
   1   5  21      242.98      -92.63    700.93 o 
                                                 
